# Supplementary material for: Differences in energy and nutritional content of menu items served by popular UK chain restaurants with versus without voluntary menu labelling: A cross-sectional study
Source: PLoS One. 2019 Oct 16;14(10):e0222773. doi: 10.1371/journal.pone.0222773 (PMC6795485; doi:10.1371/journal.pone.0222773)
Supplement: S1 File — (XLSX) [file pone.0222773.s003.xlsx]

## Sheet: Sheet1
Year Collected	Restaurant	Food Category	Item Name	Kcal	Fat	Sat Fat	Carb	Sugar	Fibre	Prot	Salt	Shareable	Disp NI
2018	All Bar One	Appetisers & Sides	The Deli Board	2211	127	65	146	20		115	15.3	1	0
2018	All Bar One	Appetisers & Sides	The Grazing Board	2265	123	41	186	27		87	14	1	0
2018	All Bar One	Burgers	The Surf Beef Burgers	1433	83	35	105	10		66	5.6	0	0
2018	All Bar One	Appetisers & Sides	All Bar One Nachos, BBQ pulled pork w/ pineapple & black bean salsa	1425	82	35	104	32		63	7.5	1	0
2018	All Bar One	Burgers	The Surf Chicken Burgers	1454	75	31	134	10		61	5.6	0	0
2018	All Bar One	Appetisers & Sides	Steak Frites	1089	66	31	62	3		62	3	0	0
2018	All Bar One	Entrees	Lobster mac n cheese	916	47	30	76	8		43	5.9	0	0
2018	All Bar One	Burgers	The Surf Veggie Burgers	1314	74	29	124	12		35	6.3	0	0
2018	All Bar One	Appetisers & Sides	The Mezze Board	1926	80	28	216	56		71	7.6	1	0
2018	All Bar One	Burgers	The Original Beef Burgers	1266	69	28	101	9		60	5.2	0	0
2018	All Bar One	Sandwiches	Stonebaked Garlic Flatbread	1053	59	28	101	8		27	3.6	0	0
2018	All Bar One	Appetisers & Sides	All Bar One Nachos	912	54	28	70	8		34	5.9	1	0
2018	All Bar One	Entrees	Full Breakfast	980	67	26	37	7		54	5	0	0
2018	All Bar One	Burgers	The Original Chicken Burgers	1287	61	24	129	9		55	5.3	0	0
2018	All Bar One	Burgers	The Mexican Beef Burgers	1207	58	24	108	12		61	4.4	0	0
2018	All Bar One	Entrees	Vegetarian Breakfast	955	70	23	28	7		41	3.3	0	0
2018	All Bar One	Sandwiches	Chicken burrito	936	49	23	81	12		38	3.8	0	0
2018	All Bar One	Entrees	Severn & Wye Smoked salmon & free range scrambled eggs on sourdough	722	56	23	17	2		38	3.4	0	0
2018	All Bar One	Appetisers & Sides	Chorizo & Halloumi Skewers	515	48	23	7	4		13	4.1	0	0
2018	All Bar One	Burgers	The Original Veggie Burgers	1147	60	21	120	11		30	6	0	0
2018	All Bar One	Burgers	The Mexican Chicken Burgers	1228	50	20	136	12		56	4.5	0	0
2018	All Bar One	Fried Potatoes	Trio of Fries	1180	72	20	115	18		17	5.5	1	0
2018	All Bar One	Sandwiches	Lobster, Bacon & Avocado Club	875	64	20	41	5		29	6.2	0	0
2018	All Bar One	Sandwiches	Lobster, Bacon & Avocado Club	875	64	20	41	5		29	6.2	0	0
2018	All Bar One	Salads	Prawn & , Coconut salad	587	39	20	29	13		26	1.7	0	0
2018	All Bar One	Entrees	Scrambled free range eggs	453	41	20	2	2		20	0.6	0	0
2018	All Bar One	Entrees	Lamb Koftas	548	26	19	18	5		26	1.1	0	0
2018	All Bar One	Desserts	Ajays cheesecake	523	34	19	50	41		5	0.3	0	0
2018	All Bar One	Entrees	Poached free range eggs w/ seasonal mushrooms on sourdough	461	35	18	17	1		18	1.9	0	0
2018	All Bar One	Burgers	The Mexican Veggie Burgers	1088	49	17	127	13		30	5.1	0	0
2018	All Bar One	Appetisers & Sides	Tempura onion rings	861	67	17	61	3		1	4.5	0	0
2018	All Bar One	Appetisers & Sides	Tempura onion rings	861	67	17	61	3		1	4.5	0	0
2018	All Bar One	Entrees	Eggs Florentine	733	51	17	39	6		27	2.1	0	0
2018	All Bar One	Entrees	Eggs Royale	807	57	16	38	5		35	3.7	0	0
2018	All Bar One	Desserts	Belgian Chocolate Brownie	727	32	16	101	74		7	0.5	0	0
2018	All Bar One	Appetisers & Sides	Salt & Pepper Calamari	503	17	16	19	47		9	2.8	0	0
2018	All Bar One	Toppings & Ingredients	Grilled Halloumi	236	24	16	4	2		0	2.1	0	0
2018	All Bar One	Baked Goods	Croissant	223	25	16	0	0		0	0	0	0
2018	All Bar One	Burgers	The Classic Beef Burgers	974	41	15	101	8		48	3.1	0	0
2018	All Bar One	Appetisers & Sides	Poached egg pot	527	43	15	3	1		28	2	0	0
2018	All Bar One	Toppings & Ingredients	Seasonal mushrooms	230	23	15	2	0		3	1.1	0	0
2018	All Bar One	Entrees	Piri Piri Half Boneless Chicken	956	65	14	22	5		71	3.1	0	0
2018	All Bar One	Entrees	Eggs Benedict	733	49	14	38	5		35	3.2	0	0
2018	All Bar One	Burgers	The Brunch Burgers	724	44	14	52	15		24	3.3	0	0
2018	All Bar One	Baked Goods	Rustic bread & oil	711	43	14	67	2		12	1.4	0	0
2018	All Bar One	Fried Potatoes	Fries w/ burnt end beef chilli & monteray jack melt	590	31	14	58	3		19	2.3	0	0
2018	All Bar One	Entrees	Fish & chips	918	50	13	78	4		38	3.5	0	0
2018	All Bar One	Entrees	Chicken Katsu	702	32	13	67	11		33	3.3	0	0
2018	All Bar One	Entrees	Smashed avocado w/ crumbled feta on sourdough	601	45	13	21	3		13	1.7	0	0
2018	All Bar One	Entrees	Lobster mac n cheese	388	20	13	31	4		20	2.6	0	0
2018	All Bar One	Appetisers & Sides	Garlic & lemon marinated halloumi	196	20	13	3	2		0	1.7	0	0
2018	All Bar One	Sandwiches	Reuben Toastie	585	26	12	39	6		47	4.3	0	0
2018	All Bar One	Sandwiches	Reuben Toastie	585	26	12	39	6		47	4.3	0	0
2018	All Bar One	Burgers	The Classic Chicken Burgers	995	33	11	129	8		43	3.2	0	0
2018	All Bar One	Fried Potatoes	Fries w/ parmesan, truffle oil & rosemary	518	28	11	55	1		12	1.6	0	0
2018	All Bar One	Baked Goods	Pain Au Chocolate	425	23	11	47	14		6	0.8	0	0
2018	All Bar One	Appetisers & Sides	Golji Berry Granola Pot	358	18	11	42	21		6	0.1	0	0
2018	All Bar One	Desserts	Coconut & Vanilla rice pudding	334	20	11	35	31		3	0.9	0	0
2018	All Bar One	Toppings & Ingredients	Crumbled Feta	194	16	11	1	1		12	1.7	0	0
2018	All Bar One	Appetisers & Sides	Iberico ham croquettas	504	28	10	42	8		17	4.1	0	0
2018	All Bar One	Entrees	Breakfast	481	29	10	30	5		23	1.8	0	0
2018	All Bar One	Desserts	Chocolate brownie	459	20	10	65	50		5	0.3	0	0
2018	All Bar One	Burgers	The Classic Veggie Burgers	854	32	9	120	10		18	3.9	0	0
2018	All Bar One	Sandwiches	Smoked Bacon Rustic Roll	716	23	9	97	32		29	4.8	0	0
2018	All Bar One	Burgers	The Skinny Beef Burgers	564	28	9	33	8		43	1.2	0	0
2018	All Bar One	Appetisers & Sides	Pea, feta & mint falafel	544	37	9	32	5		17	2.1	0	0
2018	All Bar One	Desserts	Bourbon Pecan Pie	540	31	9	58	44		6	0.1	0	0
2018	All Bar One	Desserts	Lime & Yuzu Pie	373	18	9	46	36		7	0.7	0	0
2018	All Bar One	Desserts	Trip of Ice Creams	318	18	9	35	33		5	0.2	0	0
2018	All Bar One	Desserts	Chocolate, Mascapone & Orange flavour Mousse Cake	239	14	9	21	16		6	0.2	0	0
2018	All Bar One	Toppings & Ingredients	Smoked cheddar	166	14	9	0	0		10	0.7	0	0
2018	All Bar One	Burgers	The Vegan Burgers	889	33	8	120	11		23	4.4	0	0
2018	All Bar One	Entrees	Huevos Rancheros	585	35	8	38	5		21	1.6	0	0
2018	All Bar One	Toppings & Ingredients	Smashed avocado	417	37	8	4	2		4	0.3	0	0
2018	All Bar One	Desserts	Vanilla ice cream, two scoops	243	13.9	7.9	25.7	25.6		3.7	0.15	0	0
2018	All Bar One	Appetisers & Sides	Buttermilk chicken wings	657	26	7	46	25		58	2.7	0	0
2018	All Bar One	Fried Potatoes	Fries w/ smoked paprika & saffron aioli	483	26	7	57	2		6	1.6	0	0
2018	All Bar One	Toppings & Ingredients	Extra patty	304	17	7	2	0		37	0.6	0	0
2018	All Bar One	Baked Goods	Belgium Triple Choc Flpot Muffin	505	25	6	63	40		6	0.6	0	0
2018	All Bar One	Fried Potatoes	Fries	403	18	6	55	1		6	1.3	0	0
2018	All Bar One	Desserts	Churros	867	19	5	159	94		16	1.5	0	0
2018	All Bar One	Sandwiches	Fillet Steak Sandwich	606	17	5	76	12		34	2.3	0	0
2018	All Bar One	Burgers	The Skinny Chicken Burgers	586	19	5	61	8		37	1.3	0	0
2018	All Bar One	Sandwiches	Fish Finger Wrap	558	30	5	52	4		18	1.8	0	0
2018	All Bar One	Entrees	Butternilk Pancakes	536	11	5	95	56		12	1.6	0	0
2018	All Bar One	Fried Potatoes	Sweet potato fries	505	30	5	55	15		3	1.4	0	0
2018	All Bar One	Sandwiches	Rainbow Wrap	439	20	5	45	10		10	2	0	0
2018	All Bar One	Sandwiches	Chicken Quesadilla	423	14	5	54	12		19	2.4	0	0
2018	All Bar One	Entrees	Smoked haddock & mustard fishcakes	370	13	5	45	7		16	2.1	0	0
2018	All Bar One	Burgers	Homemade mini beef Burgers sliders	303	13	5	23	5		23	0.9	0	0
2018	All Bar One	Toppings & Ingredients	Add half a sliced avocado	276	24	5	2	1		2	0.2	0	0
2018	All Bar One	Toppings & Ingredients	Add half a sliced avocado	276	24	5	2	1		2	0.2	0	0
2018	All Bar One	Toppings & Ingredients	Add half a sliced avocado	276	24	5	2	1		2	0.2	0	0
2018	All Bar One	Entrees	Sliced beef fillet	252	11	5	13	2		24	0.7	0	0
2018	All Bar One	Toppings & Ingredients	Sliced beef fillet	252	11	5	13	2		24	0.7	0	0
2018	All Bar One	Toppings & Ingredients	Grilled Halloumi	169	13	5	1	1		13	1.1	0	0
2018	All Bar One	Appetisers & Sides	Chicken, green & grains bowl	964	31	4	92	18		72	0.8	0	0
2018	All Bar One	Appetisers & Sides	Green & grains bowl	776	29	4	90	17		31	0.6	0	0
2018	All Bar One	Appetisers & Sides	Crushed avocado & tomato bruschetta	598	24	4	73	7		15	2.3	0	0
2018	All Bar One	Baked Goods	Blueberry Cheesecake Muffin	463	23	4	57	31		6	0.6	0	0
2018	All Bar One	Baked Goods	Lemon White Choc Muffin	462	22	4	60	37		6	0.5	0	0
2018	All Bar One	Baked Goods	Carrot Cake Flower Pot Muffin	459	24	4	55	31		6	0.6	0	0
2018	All Bar One	Fried Potatoes	Add pan fried potato hash w/ spinach & onion	306	8	4	49	4		6	0.9	0	0
2018	All Bar One	Fried Potatoes	Add pan fried potato hash w/ spinach & onion	306	8	4	49	4		6	0.9	0	0
2018	All Bar One	Fried Potatoes	Pan fried potato hash w/ spinach & onion	306	8	4	49	4		6	0.9	0	0
2018	All Bar One	Toppings & Ingredients	Add pan fried potato hash w/ spinach & onion	306	8	4	49	4		6	0.9	0	0
2018	All Bar One	Toppings & Ingredients	Burnt end chilli	266	13	4	22	18		16	0.8	0	0
2018	All Bar One	Appetisers & Sides	Houmous & Dippers	739	35	3	81	6		22	1.9	0	0
2018	All Bar One	Sandwiches	Grilled chicken focaccia	610	18	3	58	7		51	3	0	0
2018	All Bar One	Entrees	Miso Rice Bowl	475	18	3	67	26		9	2.7	0	0
2018	All Bar One	Burgers	The Skinnny Veggie Burgers	445	18	3	52	9		12	2	0	0
2018	All Bar One	Entrees	Cod goujons	306	17	3	23	2		14	1.2	0	0
2018	All Bar One	Fried Potatoes	add fries & salad	241	9	3	35	4		4	0.6	0	0
2018	All Bar One	Fried Potatoes	add fries	177	8	3	24	0		2	0.6	0	0
2018	All Bar One	Entrees	Poached free range eggs	154	11	3	0	0		13	0.4	0	0
2018	All Bar One	Toppings & Ingredients	Crushed avocado	139	12	3	2	1		1	0.1	0	0
2018	All Bar One	Toppings & Ingredients	Chorizo	94	8	3	0	0		5	0.6	0	0
2018	All Bar One	Entrees	Pad Thai	523	11	2	82	37		19	2.9	0	0
2018	All Bar One	Appetisers & Sides	Pan fried king prawns	410	18	2	37	2		23	2.9	0	0
2018	All Bar One	Salads	Thai Beef Salad	337	5	2	36	33		33	1.6	0	0
2018	All Bar One	Entrees	Chicken Breast	285	7	2	13	2		43	1	0	0
2018	All Bar One	Entrees	Little Pad Thai	282	7	2	41	18		13	1.6	0	0
2018	All Bar One	Toppings & Ingredients	Fried egg	92	7	2	0	0		7	0.2	0	0
2018	All Bar One	Toppings & Ingredients	Top pancakes w/ smoked back bacon	77	4	2	0	0		10	1.9	0	0
2018	All Bar One	Toppings & Ingredients	Smoked back bacon	77	4	2	0	0		10	1.9	0	0
2018	All Bar One	Toppings & Ingredients	Smoked back bacon	77	4	2	0	0		10	1.9	0	0
2018	All Bar One	Appetisers & Sides	Seasonal mushrooms tempura	627	53	1	32	15		4	1.6	0	0
2018	All Bar One	Sandwiches	Superfood Quinoa Bowl	441	11	1	68	21		14	0.5	0	0
2018	All Bar One	Appetisers & Sides	Ginger Teriyaki Chicken Skewers	335	5	1	31	21		42	2.8	0	0
2018	All Bar One	Appetisers & Sides	Padron Peppers	246	14	1	28	24		2	3.1	0	0
2018	All Bar One	Entrees	Chicken Breast	196	3	1	0	0		42	0.5	0	0
2018	All Bar One	Toppings & Ingredients	Chicken Breast	196	3	1	0	0		42	0.5	0	0
2018	All Bar One	Entrees	Pan,fried king prawns	184	5	1	13	2		21	1.8	0	0
2018	All Bar One	Baked Goods	Raspberry & Pistachio Traybake	150	7	1	20	12		2	0.1	0	0
2018	All Bar One	Toppings & Ingredients	Beetroot Houmous	115	6	1	11	6		4	1	0	0
2018	All Bar One	Toppings & Ingredients	Tempura mushrooms	512	48	0	17	0		3	0.5	0	0
2018	All Bar One	Desserts	Raspberry Sorbet	236	0	0	57	56		0	0.2	0	0
2018	All Bar One	Salads	House salad w/ spiralised carrot, baby kale, brown rice, quinoa & preserved lemon	191	4	0	33	10		5	0.1	0	0
2018	All Bar One	Entrees	Grilled chicken breast	187	3	0	1	0		41	0.2	0	0
2018	All Bar One	Toppings & Ingredients	add herby green rice w/ black beans	179	2	0	38			3	1.1	0	0
2018	All Bar One	Beverages	Super C Smoothie	172	0	0	41	23		0	0	0	0
2018	All Bar One	Beverages	Broccoli Boost Smoothie	162	1	0	35	30		3	0.1	0	0
2018	All Bar One	Desserts	Raspberry Sorbet, two scoops	158	0.1	0	38	37.2		0.1	0.12	0	0
2018	All Bar One	Appetisers & Sides	Fresh Fruit	128	0	0	27	25		2	0	0	0
2018	All Bar One	Beverages	Berry Blast Smoothie	123	0	0	28	28		0	0	0	0
2018	All Bar One	Entrees	Pan,fried king prawns	114	3	0	1	0		22	2.2	0	0
2018	All Bar One	Toppings & Ingredients	Pan fried king prawns	114	3	0	1	0		22	2.2	0	0
2018	All Bar One	Appetisers & Sides	Pan fried king prawns	104	2	0	1	0		21	2	0	0
2018	All Bar One	Salads	add salad	96	2	0	17	5		2	0.1	0	0
2018	All Bar One	Baked Goods	Toasted sourdough, add 2 toppings of your choice	77	0	0	15	0		3	0.5	0	0
2018	All Bar One	Toppings & Ingredients	Caramelised Onions	37	0	0	8	6		0	0	0	0
2018	ASK	Entrees	Pork Belly Pochetta	1143	87	32	35	16		58	2.5	0	0
2018	ASK	Desserts	Chocolate Etna	767	54	32	67	42		7.9	0.2	0	0
2018	ASK	Desserts	Honeycomb Cheesecake w/ gelato	719	52	31	57	39		8.3	0.8	0	0
2018	ASK	Appetisers & Sides	Antipasti Classico	1310	74	29	103	27		52	6.1	1	0
2018	ASK	Entrees	Linguine Carbonara	1060	58	29	117	13		38	3	0	0
2018	ASK	Entrees	Spinach & Ricotta Girisole	743	53	28	49	9.4		27	3.3	0	0
2018	ASK	Pizza	Prima Beef & Gorgonzola Pizza	833	28	25	89	15		49	1	0	0
2018	ASK	Entrees	Tagiatelle Carbonara	882	52	22	69	4.7		43	6	0	0
2018	ASK	Pizza	Prima Salsiccia Pizza	1116	55	21	100	9.9		43	5.9	0	0
2018	ASK	Desserts	Tiramisu	419	24	21	43	25		4.9	0.2	0	0
2018	ASK	Pizza	Prima Pizza Salami Misti	1011	44	20	103	12		54	6.1	0	0
2018	ASK	Entrees	Lasagne	717	43	18	52	13		29	2.1	0	0
2018	ASK	Pizza	Prima Slow Cooked Lamb Pizza	1043	52	17	91	13		49	4.6	0	0
2018	ASK	Entrees	Calzone con Carne Piccante	970	39	17	100	13		48	6.2	0	0
2018	ASK	Pizza	Stromboli Pizza	881	36	16	94	8.8		42	5.2	0	0
2018	ASK	Entrees	Sausage Cannelloni	658	33	15	63	8.9		26	3.9	0	0
2018	ASK	Entrees	Calzone Pollo	899	32	14	98	11		48	5.8	0	0
2018	ASK	Pizza	Prima Caprina Pizza	863	31	14	103	18		39	4.1	0	0
2018	ASK	Pizza	Margherita Pizza	802	28	14	94	8.8		41	4.1	0	0
2018	ASK	Entrees	Melanzane al Forno	578	45	14	20	11		23	2.1	0	0
2018	ASK	Desserts	Gondolas, Salted Caramel	536	25	14	69	49		7.8	1	0	0
2018	ASK	Salads	Mozzarella & 3 Grains Salad	531	31	14	36	10		27	1	0	0
2018	ASK	Entrees	Purple Pesto Genovese	926	63	13	70	6.9		23	4.7	0	0
2018	ASK	Pizza	Prima Pizza Pollo Piccante con Panchetta	914	29	13	107	14		62	4.6	0	0
2018	ASK	Pizza	Verdure Pizza	793	32	13	88	8.4		34	4.6	0	0
2018	ASK	Baked Goods	Garlic Bread w/ Mozzarella	784	31	13	83	6.2		30	3.4	0	0
2018	ASK	Entrees	Risotto Pea, Asparagus & Ham	694	30	13	76	5.8		28	5.1	0	0
2018	ASK	Entrees	Sea Bass al Forno	584	29	13	35	5.4		46	4.3	0	0
2018	ASK	Pizza	Light Pollo Piccante con Pancetta, Pizza only	435	29	13	107	14		62	4.6	0	0
2018	ASK	Appetisers & Sides	Insalata Burrata Caprese	303	26	13	3	2.8		15	0.6	0	0
2018	ASK	Baked Goods	Garlic Speciale w/ balsamic onions	838	35	12	89	7.2		29	4	0	0
2018	ASK	Entrees	Risotto con Pollo e Funghi	818	24	12	114	7.3		18	5.6	0	0
2018	ASK	Appetisers & Sides	Cheese Fonduta	771	33	12	96	3.5		28	3.5	0	0
2018	ASK	Entrees	Risotto Pea, Asparagus, Veggie	646	27	12	7.6	5.8		23	3.8	0	0
2018	ASK	Toppings & Ingredients	Kids Cheese sauce	217	20	12	3	0		5.9	0.6	0	0
2018	ASK	Baked Goods	Garlic Speciale w/ purple pesto	801	27	11	100	18		27	3.4	0	0
2018	ASK	Entrees	Beef Brisket Ragu	630	20	11	74	10		36	2.8	0	0
2018	ASK	Desserts	Pistachio & Olive Oil Cake	452	31	11	37	25		6.8	0.4	0	0
2018	ASK	Entrees	Penne al Pollo della Casa	842	38	10	79	9.5		45	1.6	0	0
2018	ASK	Pizza	Pollo E Funghi Pizza	764	22	10	96	9.1		42	3.8	0	0
2018	ASK	Baked Goods	Dough Balls, Fontal & Chilli	711	25	9.8	91	6.1		26	3.2	0	0
2018	ASK	Desserts	Gondolas, Chocolate & Nut	609	29	9.8	59	40		11	0.4	0	0
2018	ASK	Pizza	Kids Margherita, CYO, Base & No toppings	423	16	9.2	48	4.6		22	2.1	0	0
2018	ASK	Appetisers & Sides	Meatballs Piccante	718	31	9.1	76	11		35	2.9	0	0
2018	ASK	Entrees	Rigatoni al Pollo della Casa	718	31	9.1	76	11		35	2.9	0	0
2018	ASK	Desserts	Lemon Tart	408	23	9	42	34		6.9	0.1	0	0
2018	ASK	Appetisers & Sides	Antipasti Fritto	1105	61	8.9	92	4.7		44	2.6	1	0
2018	ASK	Salads	Chicken Caesar Salad	815	50	8.6	50	5.9		42	2.7	0	0
2018	ASK	Appetisers & Sides	Mushrooms Al Forno	540	43	8.6	29	2.1		10	1.1	0	0
2018	ASK	Desserts	White chocolate swirl	342	26	8.6	25	23		4.3	0.6	0	0
2018	ASK	Pizza	Vegan Verdure Pizza	1042	67	8.5	89	11		22	1	0	0
2018	ASK	Pizza	Prima Coppa Ham & Egg Pizza	838	23	8.5	114	12		49	4.6	0	0
2018	ASK	Entrees	Aragosta e Gamberoni	652	21	8.1	75	9		38	4.4	0	0
2018	ASK	Desserts	Panna cotta	190	13	8	17	14		4.5	0.1	0	0
2018	ASK	Appetisers & Sides	Chicken Lecca lecca	675	44	7.8	36	4.5		32	1.9	0	0
2018	ASK	Entrees	Spaghetti al Pomodoro	672	24	7.8	98	13		21	2.6	0	0
2018	ASK	Salads	Insalata di Pollo e Pancetta	743	62	7.5	11	8		47	1.3	0	0
2018	ASK	Toppings & Ingredients	Kids extra cheese pizza topping	158	12	7.4	0.5	0.5		13	0.8	0	0
2018	ASK	Appetisers & Sides	Melanzane al Forno	301	24	7.3	10	4.9		12	1.2	0	0
2018	ASK	Salads	Tuscan Bread Salad	375	18	7.2	46	9.5		9.3	2	0	0
2018	ASK	Desserts	Hazelnut gelato, 2 scoops	283	17	6.9	27	13		5.7	0.2	0	0
2018	ASK	Desserts	Salted caramel gelato, 2 scoops	252	9.7	6.9	37	28		4.4	0.6	0	0
2018	ASK	Desserts	Chocolate gelato, 2 scoops	225	11	6.9	27	25		5.1	0.2	0	0
2018	ASK	Entrees	Pollo Milanese w/ Chips	1051	37	6.6	120	10		56	4	0	0
2018	ASK	Appetisers & Sides	Spinach & Ricotta Arancini	387	20	6.5	41	3.5		14	2.2	0	0
2018	ASK	Desserts	Vanilla gelato, 2 scoops	242	9.6	6.5	33	33		5.8	0.2	0	0
2018	ASK	Desserts	Pistachio gelato, 2 scoops	273	14	6.4	30	28		6.4	0.3	0	0
2018	ASK	Entrees	Kids Pasta w/ butter	245	10	6.4	32	1.6		5.9	0	0	0
2018	ASK	Appetisers & Sides	Butterfly King Prawns	416	21	6.3	27	3.2		17	1.9	0	0
2018	ASK	Fried Potatoes	Garlic & Cheese Chips	892	52	5.6	94	2.3		11	1.8	0	0
2018	ASK	Pizza	Light Caprine, Pizza only	382	12	5.5	54	8.9		16	1.8	0	0
2018	ASK	Desserts	Blood Orange & Chocolate Tort	451	12	5.3	78	49		5.1	0.9	0	0
2018	ASK	Desserts	Baked Chocolate Gnocchi	396	14	5.2	61	37		4.8	0.7	0	0
2018	ASK	Toppings & Ingredients	Kids Bolognese sauce	137	8.2	5.2	7.1	4.8		8	0.4	0	0
2018	ASK	Pizza	Vegan Con Melanzane Pizza	843	44	5.1	92	10		20	2.5	0	0
2018	ASK	Pizza	Light Coppa Ham & Egg, Pizza only	435	13	5.1	54	8.1		26	2.2	0	0
2018	ASK	Entrees	Fettuccine Bolognese	692	21	4.8	87	11		28	3.1	0	0
2018	ASK	Toppings & Ingredients	Kids Perfect pesto sauce	222	23	4.7	2.8	1.3		2.5	1.4	0	0
2018	ASK	Fried Potatoes	Chips w/ Mayo	863	50	4.3	94	2.3		9.1	2	0	0
2018	ASK	Desserts	Kids Vanilla, Ice Cream only	117	6.5	4.2	12	6.3		2.4	0.1	0	0
2018	ASK	Baked Goods	Garlic Bread	588	17	4.1	82	5.6		14	2.4	0	0
2018	ASK	Entrees	Kids cartwheel pasta	459	16	4.1	63	4.7		14	1.5	0	0
2018	ASK	Entrees	Kids Cheese & vegetable pasta	281	19	3.8	20	2.8		7.6	1.9	0	0
2018	ASK	Desserts	Starweberry gelato, 2 scoops	266	6	3.8	52	45		1.2	0	0	0
2018	ASK	Entrees	Penne Arrabiata w/ chicken	869	24	3.5	117	9.1		46	2.9	0	0
2018	ASK	Entrees	Penne Arrabiata w/out chicken	759	22	3.5	116	9.1		24	2.5	0	0
2018	ASK	Entrees	Vegan Lentil Ragu	849	26	3.3	129	12		25	3.5	0	0
2018	ASK	Desserts	Kids Chocolate, Ice Cream only	109	5.3	3.3	13	12		2.5	0.1	0	0
2018	ASK	Toppings & Ingredients	Kids Pepperoni pizza topping	93	8	3.3	0.3	0.2		0	0.8	0	0
2018	ASK	Desserts	Ice Cream Profiteroles	325	20	3.2	29	21		5.3	0	0	0
2018	ASK	Appetisers & Sides	Bruschetta	321	17	3.2	34	3.9		8.7	1.9	0	0
2018	ASK	Entrees	Pollo Milanese	480	7.1	2.9	56	11		50	2.3	0	0
2018	ASK	Entrees	Vegan Spaghetti al Pomodoro	765	24	2.8	116	9		22	2.5	0	0
2018	ASK	Salads	Roast Salmon & 3 Grains Salad	548	29	2.8	30	4.9		27	2.1	0	0
2018	ASK	Pizza	Kids Chocolate pizza	195	5.7	2.7	31	13		4	0.4	0	0
2018	ASK	Appetisers & Sides	Spicy Nuts & Nibbles	253	16	2.5	17	3.3		8.2	0.5	0	0
2018	ASK	Appetisers & Sides	Italian Olives	204	19	2.5	4.8	0.6		1.3	3.8	0	0
2018	ASK	Entrees	Linguine con Frutti di Mare	703	22	2.4	89	8.3		37	7.6	0	0
2018	ASK	Salads	Rocket Salad	57	3.8	2.4	1.4	1.4		4.3	0.3	0	0
2018	ASK	Appetisers & Sides	Broccoli & Chilli	147	9.6	2.3	9.3	1.7		5.6	0.6	0	0
2018	ASK	Toppings & Ingredients	Kids Chocolate & honeycomb pieces topping	65	3.8	2.2	9.3	6.8		0.5	0.1	0	0
2018	ASK	Appetisers & Sides	Calamari, 1 serving	476	24	1.8	20	1.2		23	2.1	0	0
2018	ASK	Baked Goods	Dough Balls, Plain	550	12	1.6	91	5.9		16	2.1	0	0
2018	ASK	Salads	Vegan Rainbow Salad	243	22	1.6	9.6	7.6		4.5	0.3	0	0
2018	ASK	Baked Goods	Rosemary & Sea Salt Bread	499	11	1.5	81	5.5		14	2.1	0	0
2018	ASK	Salads	Vegan Lentil Grain Salad	321	13	1.3	42	8.5		10	0.4	0	0
2018	ASK	Pizza	Vegan Margherita Pizza	535	7.5	0.9	95	10		17	3.4	0	0
2018	ASK	Toppings & Ingredients	Kids Tomato sauce	109	9.3	0.9	5	1.6		1.2	1.1	0	0
2018	ASK	Toppings & Ingredients	Kids Chocolate sauce	25	1.6	0.8	2.1	1.8		0.4	0	0	0
2018	ASK	Appetisers & Sides	Kids Vegetable Sticks w/ Bread Soldiers & dip	175	5.6	0.7	25	4		4.7	1	0	0
2018	ASK	Appetisers & Sides	Kids Bread sticks & tomato dip	159	4.9	0.7	23	2		4.1	0.7	0	0
2018	ASK	Appetisers & Sides	Zucchini Fritti	281	16	0.6	28	0		4.7	0	0	0
2018	ASK	Toppings & Ingredients	Kids Langue de Chat biscuits topping	52	1.2	0.6	9.4	5.4		0.6	0.1	0	0
2018	ASK	Salads	Kids side salad	44	4	0.6	1.5	1.5		0.6	0	0	0
2018	ASK	Toppings & Ingredients	Kids Ham pizza topping	34	1.5	0.5	0.5	0.1		4.7	0.4	0	0
2018	ASK	Salads	Rainbow Salad	66	4.2	0.4	6.1	3.3		2	0.7	0	0
2018	ASK	Entrees	Kids Spaghetti	346	1.5	0.3	70	3.4		13	0	0	0
2018	ASK	Entrees	Kids penne pasta	315	1.4	0.3	64	3.1		12	0	0	0
2018	ASK	Desserts	Mango sorbetti, 2 scoops	179	0.4	0.3	43	43		0.3	0.1	0	0
2018	ASK	Desserts	Raspberry sorbetti, 2 scoops	166	0.4	0.3	40	40		0.5	0.1	0	0
2018	ASK	Entrees	Kids Cartwheel pasta	287	1	0.2	57	2.6		11	0	0	0
2018	ASK	Toppings & Ingredients	Kids black olivers pizza topping	13	1.4	0.2	0.1	0		0.1	0.3	0	0
2018	ASK	Entrees	Kids Pasta w/ tomato sauce	201	3.6	0.1	36	1.5		6.6	0.6	0	0
2018	ASK	Desserts	Kids Orange & apple lolly	45	0.1	0.1	11	11		0.2	0	0	0
2018	ASK	Desserts	Kids Apple & Raspberry Lolly	43	0.1	0.1	11	11		0.3	1.1	0	0
2018	ASK	Salads	Mixed Salad	18	0.5	0.1	2.5	2.5		1	0	0	0
2018	ASK	Toppings & Ingredients	Kids Mushrooms pizza topping	14	0.8	0.1	1.5	0.5		0.8	0	0	0
2018	ASK	Toppings & Ingredients	Kids Broccoli	13	0.4	0.1	0.7	0.6		1.8	0	0	0
2018	ASK	Toppings & Ingredients	Kids roasted red pepper pizza topping	77	0.1	0	1.5	0.1		0.2	0.1	0	0
2018	ASK	Desserts	Prosecco sorbetti, 2 scoops	52	0.1	0	12	6		0	0.1	0	0
2018	ASK	Toppings & Ingredients	Kids Chicken pizza topping	44	0.9	0	0.2	0		8.9	0.2	0	0
2018	ASK	Toppings & Ingredients	Kids Tomatoes	40	0.1	0	0.8	0.8		0.2	0	0	0
2018	ASK	Toppings & Ingredients	Kids Plain Meringue Topping	40	2.3	0	4.3	4.3		0.5	0	0	0
2018	ASK	Toppings & Ingredients	Kids Mashmallows & Sprinkles Topping	25	0.1	0	5.8	3.4		0.2	0	0	0
2018	ASK	Toppings & Ingredients	Kids Strawberry sauce	22	0	0	5.4	5.4		0	0	0	0
2018	ASK	Appetisers & Sides	Kids Frutti	14	0.2	0	3	2.9		0.3	0	0	0
2018	ASK	Toppings & Ingredients	Kids Strawberries topping	8.1	0.1	0	1.6	1.6		0.2	0	0	0
2018	Beefeater	Entrees	Beef & Cheddar Pie	1305	86.3	46.9	92.8	11.9		31.9	4.6	0	0
2018	Beefeater	Burgers	Triple Bacon & Cheese Beef Steak Burgers	1753	107.4	38.7	98.9	14.9		91.6	6.3	0	0
2018	Beefeater	Desserts	Pina Colada Sundae	682	39.3	33.4	75.5	67.5		5.5	0.4	0	0
2018	Beefeater	Desserts	Mississippi Mud Pie	1000	57.6	30.8	106.8	77.4		10.5	0.9	0	0
2018	Beefeater	Appetisers & Sides	Sharing Platter w/ Half Rack of Ribs	2149	125.8	29.5	170.2	33		86.6	8.8	1	0
2018	Beefeater	Entrees	Cauliflower Cheese Tart	708	47.4	28.2	55.7	8.6		13.9	1.5	0	0
2018	Beefeater	Fried Potatoes	Loaded Potato Dippers Sharer w/ Cheese	1284	77.6	27.9	102.1	22.5		43.1	8	0	0
2018	Beefeater	Burgers	Double Bacon & Cheese Beef Steak Burgers	1461	85.7	27.8	98.9	14.8		67.4	5.8	0	0
2018	Beefeater	Burgers	Double Bacon & Cheese Beef Steak Burgers	1461	85.7	27.8	98.8	14.8		67.4	5.8	0	0
2018	Beefeater	Burgers	Lobster Double Stack Burgers	1413	78.9	26.1	103.9	11.6		68.9	4.4	0	0
2018	Beefeater	Entrees	Mixed Grill w/ 10oz Rump Steak	1775	98.3	23.6	78.3	5.2		138.4	9.8	0	0
2018	Beefeater	Entrees	Sausage & Mash	807	49.1	22.8	60	9.1		25.8	4.3	0	0
2018	Beefeater	Entrees	Sausage & Mash	807	49.1	22.8	60	9.1		25.8	4.3	0	0
2018	Beefeater	Entrees	10oz Sirloin Steak w/ Black & Blue Butter	1123	68.1	22.1	71.2	29.8		57.2	1.9	0	0
2018	Beefeater	Appetisers & Sides	The Beefeater Sharing Platter	1743	104.4	21.8	148.5	14.2		54.9	7.1	1	0
2018	Beefeater	Entrees	10oz Sirloin Steak w/ Smoky Bacon Butter	1122	67.7	21.6	73	29.9		55.9	1.7	0	0
2018	Beefeater	Appetisers & Sides	Loaded Nachos	1232	64.3	20.7	128	17.9		28.6	3.8	1	0
2018	Beefeater	Desserts	Baked Cheesecake	674	34.9	20	80.9	61.5		7.1	0.6	0	0
2018	Beefeater	Entrees	Mixed Grill w/ 8oz Sirloin Steak	1636	87.5	19.4	78.3	5.2		128.4	9.5	0	0
2018	Beefeater	Desserts	Salted Caramel Popcorn Sundae	734	34.7	19.3	87.9	75.5		11.3	0.7	0	0
2018	Beefeater	Burgers	Double Beef Steak Burgers	1150	63	18.2	91.9	14.6		50.5	4.4	0	0
2018	Beefeater	Entrees	BBQ Chicken n Whole Rack of Ribs	1440	66.9	17.9	102.7	47.3		103.2	6.8	0	0
2018	Beefeater	Entrees	Sticky Bourbon BBQ Ribs	318	67.7	17.4	104.1	43.6		70.1	5.8	0	0
2018	Beefeater	Burgers	Buttermilk Chicken & Blue Cheese Burgers	2496	80.5	17.3	138.3	11.6		49.4	5.8	0	0
2018	Beefeater	Salads	Halloumi Salad	627	54.7	17.1	9.5	6.6		21.8	2.4	0	0
2018	Beefeater	Entrees	8oz Fillet Steak Stack	904	49.7	16.8	46.6	25.1		62.5	3.2	0	0
2018	Beefeater	Desserts	Profiteroles	487	28.5	16.2	48	31.5		7.6	0.2	0	0
2018	Beefeater	Desserts	Profiteroles	487	28.5	16.2	48	31.5		7.6	0.2	0	0
2018	Beefeater	Desserts	Profiteroles	487	28.5	16.2	48	31.5		7.6	0.2	0	0
2018	Beefeater	Fried Potatoes	Loaded Potato Dippers w/ Cheese & Bacon	570	35.7	16	33.7	2		27.5	2.7	0	0
2018	Beefeater	Burgers	Bacon & Cheese Beef Steak Burgers	1047	56.1	15.9	91.9	14.6		39.9	5	0	0
2018	Beefeater	Entrees	Beefeater Mixed Grill	1550	80.6	15.8	81.4	5.1		104.7	9.3	0	0
2018	Beefeater	Entrees	Salmon Rigatoni Pasta	685	32.8	15.8	69.1	6.5		26.7	3.4	0	0
2018	Beefeater	Desserts	Rocky Road Sundae	746	27.2	15.7	106.9	83.7		12.3	0.4	0	0
2018	Beefeater	Desserts	Rocky Road Sundae	746	27.2	15.7	106.9	83.7		12.3	0.4	0	0
2018	Beefeater	Desserts	Rocky Road Sundae	746	27.2	15.7	106.9	83.7		12.3	0.4	0	0
2018	Beefeater	Entrees	Vegetable Wellington	1054	66	15.3	95.5	32.9		19.1	2.2	0	0
2018	Beefeater	Entrees	10oz Rib Eye w/ Chips	1063	55.1	15.2	64.2	5.9		73.2	3.7	0	0
2018	Beefeater	Entrees	10oz Rib Eye w/ Chips	1063	55.1	15.2	64.2	5.9		73.2	3.7	0	0
2018	Beefeater	Baked Goods	Garlic Flatbread Strips	975	46.2	14.8	123.8	2.9		23	2.7	1	0
2018	Beefeater	Entrees	Chicken Escalope	1297	69.8	14.7	108.9	3.4		55.1	3.5	0	0
2018	Beefeater	Entrees	Sweet Potato & Feta Lasagne w/ Chips	1022	50.5	14.6	110	13.8		27.2	3.9	0	0
2018	Beefeater	Entrees	Sweet Potato & Feta Lasagne w/ Chips	1022	50.5	14.6	110	13.8		27.2	3.9	0	0
2018	Beefeater	Appetisers & Sides	Loaded Potato Dippers w/ Cheese	494	30.7	14.2	33.7	2		20.1	1.1	0	0
2018	Beefeater	Fried Potatoes	Loaded Potato Dippers w/ Cheese	494	30.7	14.2	33.7	2		20.1	1.1	0	0
2018	Beefeater	Fried Potatoes	Loaded Potato Dippers w/ Cheese	494	30.7	14.2	33.7	2		20.1	1.1	0	0
2018	Beefeater	Fried Potatoes	Loaded Potato Dippers w/ Cheese	494	30.7	14.2	33.7	2		20.1	1.1	0	0
2018	Beefeater	Desserts	Caramel Apple Betty w/ Cream	488	23.9	14.2	63.4	38.9		4.1	0.4	0	0
2018	Beefeater	Entrees	10oz Rib Eye w/ Salad Only	643	35.9	13.7	11.2	5.5		68.4	2.4	0	0
2018	Beefeater	Entrees	10oz Rump w/ Chips	1016	53.5	13.3	62	3.8		66.9	4	0	0
2018	Beefeater	Entrees	10oz Rump w/ Chips	1016	53.5	13.3	62	3.8		66.9	4	0	0
2018	Beefeater	Entrees	Sweet Potato & Feta Lasagne w/ Salad	621	32.2	13.2	58.8	14.9		22.7	2.7	0	0
2018	Beefeater	Entrees	Sweet Potato & Feta Lasagne w/ Salad	621	32.2	13.2	58.8	14.9		22.7	2.7	0	0
2018	Beefeater	Entrees	10oz Rump Steak	936	46.2	12.7	61.2	5.4		63	3.2	0	0
2018	Beefeater	Entrees	Chicken Makhani Curry	964	34.3	12.6	108.8	27.5		51.3	4.5	0	0
2018	Beefeater	Entrees	Chargrilled Chicken & Woodl& Mushroom Risotto	833	24.6	12.6	102	3		49.8	5.6	0	0
2018	Beefeater	Entrees	Woodl& Mushroom Risotto	678	22.1	11.9	101.9	2.5		17.1	4.5	0	0
2018	Beefeater	Entrees	10oz Rump w/ Salad Only	597	34.4	11.9	9.1	3.4		62.1	2.8	0	0
2018	Beefeater	Appetisers & Sides	Cauliflower Cheese	282	20.2	11.8	9.7	3.8		14	1.6	0	0
2018	Beefeater	Desserts	Limoncello Trifle	454	17.9	11.6	68.6	54.3		4.7	0.4	0	0
2018	Beefeater	Salads	Buttermilk Chicken Goujon Caesar Salad	814	50.7	11.5	42.3	3.5		42.8	2.7	0	0
2018	Beefeater	Appetisers & Sides	Mac n Cheese Bites	592	32	11.5	57.3	7.5		17.2	2.3	0	0
2018	Beefeater	Burgers	1/4lb Beef Steak Burgers	937	47.7	11.3	91.8	14.6		31.4	4.2	0	0
2018	Beefeater	Fried Potatoes	Loaded Cheesy Beef Chips	644	36.3	10.7	56.5	1.2		18.7	1.9	0	0
2018	Beefeater	Appetisers & Sides	Duck Pate	430	22.3	10.5	44.2	15.7		11.6	1.3	0	0
2018	Beefeater	Soup	Tomato Soup	368	18.8	10.4	39.2	10.7		8.3	1.7	0	0
2018	Beefeater	Soup	Tomato Soup	368	18.8	10.4	39.2	10.7		8.3	1.7	0	0
2018	Beefeater	Soup	Tomato Soup	368	18.8	10.4	39.2	10.7		8.3	1.7	0	0
2018	Beefeater	Fried Potatoes	Loaded Cheesy Beef Sweet Potato Fries	575	32.3	10.3	56.9	23.3		16.3	1.3	0	0
2018	Beefeater	Fried Potatoes	Loaded Cheesy Beef Fries	554	30.3	10.3	49.9	1.1		18.7	2.2	0	0
2018	Beefeater	Fried Potatoes	Loaded Cheesy Beef Fries	554	30.3	10.3	49.9	1.1		18.7	2.2	0	0
2018	Beefeater	Fried Potatoes	Loaded Cheesy Beef Fries	554	30.3	10.3	49.9	1.1		18.7	2.2	0	0
2018	Beefeater	Fried Potatoes	Loaded Cheesy Beef Fries	554	30.3	10.3	49.9	1.1		18.7	2.2	0	0
2018	Beefeater	Entrees	8oz Fillet w/ Chips	901	44.5	10.2	62.3	4.1		58.1	3.5	0	0
2018	Beefeater	Desserts	Chocolate Torte	295	20.2	10.2	24	12.9		3.4	0.1	0	0
2018	Beefeater	Entrees	BBQ Chicken n Ribs	1034	45.5	10.1	81	28.5		71.5	5	0	0
2018	Beefeater	Appetisers & Sides	Bone Marrow & Potato Rosti	491	30.4	10.1	37.1	21.4		13.6	2.6	0	0
2018	Beefeater	Entrees	Lamb Rump	659	26	9.9	44.2	13		58.6	5.4	0	0
2018	Beefeater	Entrees	Lasagne w/ Chips	1001	40.1	9.6	124.6	13.4		32.2	4.2	0	0
2018	Beefeater	Entrees	Chicken & Chorizo Pie	512	24.9	9.3	39.8	9.8		26.6	1.7	0	0
2018	Beefeater	Toppings & Ingredients	Black & Blue Butter	138	14.5	9.3	0.2	0		1.6	0.5	0	0
2018	Beefeater	Entrees	8oz Sirloin w/ Chips	877	42.7	9.1	62	3.7		57	3.7	0	0
2018	Beefeater	Entrees	8oz Sirloin w/ Chips	877	42.7	9.1	62	3.7		57	3.7	0	0
2018	Beefeater	Desserts	Summer Crumble w/ Ice Cream	567	22.9	9.1	79	45.9		7	0.2	0	0
2018	Beefeater	Desserts	Caramel Apple Betty w/ a Whip of Cream	413	15.5	9	63.7	39.2		3.8	0.4	0	0
2018	Beefeater	Entrees	8oz Fillet w/ Salad Only	481	25.3	8.8	9.4	3.7		53.4	2.3	0	0
2018	Beefeater	Toppings & Ingredients	Smoky Bacon Butter	136	14.1	8.8	2	0		0.2	0.3	0	0
2018	Beefeater	Entrees	Half Roast Chicken	901	58.4	8.7	38.4	13.8		58.2	3.1	0	0
2018	Beefeater	Burgers	Kids Beef Burgers	587	26.9	8.6	57.9	6.5		28.6	1.3	0	0
2018	Beefeater	Desserts	Summer Crumble w/ Custard	579	22.4	8.6	84.2	47.5		7.7	0.3	0	0
2018	Beefeater	Entrees	8oz Sirloin Steak	797	35.3	8.5	61.1	5.4		53	2.8	0	0
2018	Beefeater	Entrees	Lasagne w/ Salad	647	24	8.5	79.3	19.6		28.7	3.3	0	0
2018	Beefeater	Sandwiches	Open Steak Sandwich	1064	44.9	8.4	104.4	4		55.7	3.4	0	0
2018	Beefeater	Entrees	Kids Bangers & Mash	401	21	8.4	30.7	7.9		19.4	1.8	0	0
2018	Beefeater	Toppings & Ingredients	Bearnaise Sauce	122	11.6	8.4	3.4	1.5		0.8	0.4	0	0
2018	Beefeater	Desserts	Warm Chocolate Brownie	553	19.6	8.2	82.8	62.3		7.8	0.4	0	0
2018	Beefeater	Desserts	Warm Chocolate Brownie	553	19.6	8.2	82.8	62.3		7.8	0.4	0	0
2018	Beefeater	Desserts	Warm Chocolate Brownie	553	19.6	8.2	82.8	62.3		7.8	0.4	0	0
2018	Beefeater	Desserts	Warm Chocolate Brownie	553	19.6	8.2	82.8	62.3		7.8	0.4	0	0
2018	Beefeater	Entrees	Steak, Prawn & Chicken Combo	971	44.9	8	61.4	3.7		77.6	5.3	0	0
2018	Beefeater	Entrees	Smothered Chicken Melt	869	40.5	8	69.6	14.2		50.6	4.5	0	0
2018	Beefeater	Appetisers & Sides	Chicken Wing Upgrade w/ Piri Piri Sauce	856	55.8	8	47.7	1.5		39.4	2.7	0	0
2018	Beefeater	Salads	Grilled Chicken Caesar Salad	449	24.7	8	11.4	3.9		42.7	2.3	0	0
2018	Beefeater	Appetisers & Sides	Chicken Wing Upgrade w/ BBQ Sauce	876	55.3	7.9	54.5	8.6		39.3	1.2	0	0
2018	Beefeater	Entrees	6oz Flat Iron	834	42.2	7.9	61.9	3.8		47.1	3.6	0	0
2018	Beefeater	Entrees	Oven Baked Seabass	449	22.7	7.8	15.7	6.2		41.8	1.9	0	0
2018	Beefeater	Appetisers & Sides	Half Rack of Pork Ribs	407	21.4	7.8	21.7	18.8		31.7	1.8	0	0
2018	Beefeater	Entrees	Slow Cooked Beef	777	48.8	7.7	38.2	13.6		48.5	2.9	0	0
2018	Beefeater	Entrees	8oz Sirloin w/ Salad Only	458	23.5	7.7	9	3.3		52.2	2.4	0	0
2018	Beefeater	Entrees	Beer Battered Fish & Chips	247	75.2	7.6	100.9	6.2		35.5	2.6	0	0
2018	Beefeater	Entrees	Steak & Triple Cooked Chips	755	34.8	7.3	61.1	5.5		43.2	2.7	0	0
2018	Beefeater	Entrees	Rump of Lamb	765	46.9	7.1	38.3	13.8		49.9	2.9	0	0
2018	Beefeater	Desserts	Caramel Apple Betty w/ Ice Cream	442	13.3	7.1	72.6	47.4		5.5	0.5	0	0
2018	Beefeater	Appetisers & Sides	Mature Cheddar & Sticky Onion Tart	281	17.3	6.9	20.4	6.6		10.2	0.7	0	0
2018	Beefeater	Desserts	Caramel Apple Betty w/ Custard	454	12.8	6.6	77.7	49		6.2	0.5	0	0
2018	Beefeater	Desserts	Caramel Apple Betty w/ Custard	454	12.8	6.6	77.7	49		6.2	0.5	0	0
2018	Beefeater	Desserts	Caramel Apple Betty w/ Custard	454	12.8	6.6	77.7	49		6.2	0.5	0	0
2018	Beefeater	Entrees	Arrabiata Meatball Linguine	755	25	6.4	85.2	22		43.8	4.5	0	0
2018	Beefeater	Entrees	Meatball Linguine	755	25	6.4	85.2	22		43.8	4.5	0	0
2018	Beefeater	Appetisers & Sides	Classic Prawn Cocktail	352	20.8	6.4	23	9.5		17.4	2	0	0
2018	Beefeater	Appetisers & Sides	Classic Prawn Cocktail	352	20.8	6.4	23	9.5		17.4	2	0	0
2018	Beefeater	Appetisers & Sides	Classic Prawn Cocktail	352	20.8	6.4	23	9.5		17.4	2	0	0
2018	Beefeater	Salads	BLT Salad	322	20.7	5.9	13.8	4.6		19.1	2.1	0	0
2018	Beefeater	Appetisers & Sides	Buttermilk Chicken Goujons	643	35.8	5.7	43.1	9.4		34.7	3	0	0
2018	Beefeater	Entrees	6oz Chargrilled Gammon Steak w/ Egg	772	31.7	5.6	61.8	5.1		53.8	6.2	0	0
2018	Beefeater	Appetisers & Sides	Jacket Potato	438	13.6	5.6	71.8	2.9		9.2	1.3	0	0
2018	Beefeater	Entrees	Beer Battered Haddock & Chips w/ Mushy Peas	1061	51.5	5.4	98.6	4.6		46.9	3.3	0	0
2018	Beefeater	Entrees	Beer Battered Haddock & Chips w/ Mushy Peas	1061	51.5	5.4	98.6	4.6		46.9	3.3	0	0
2018	Beefeater	Entrees	Beer Battered Haddock & Chips w/ Mushy Peas	1061	51.5	5.4	98.6	4.6		46.9	3.3	0	0
2018	Beefeater	Entrees	Beer Battered Haddock & Chips w/ Peas	1023	51.4	5.3	92.1	5.9		44.5	2.4	0	0
2018	Beefeater	Entrees	Beer Battered Haddock & Chips w/ Peas	1023	51.4	5.3	92.1	5.9		44.5	2.4	0	0
2018	Beefeater	Entrees	Beer Battered Haddock & Chips w/ Peas	1023	51.4	5.3	92.1	5.9		44.5	2.4	0	0
2018	Beefeater	Entrees	Kids Slow Cooked Beef	589	30.8	5.3	27.9	8.7		47.9	1.1	0	0
2018	Beefeater	Desserts	Ice Cream w/ Chocolate	268	8.5	5.3	38.4	29.4		6	0.2	0	0
2018	Beefeater	Appetisers & Sides	Corned Beef & Potato Slice	251	11.2	5.3	26.6	1.5		9.6	2.6	0	0
2018	Beefeater	Entrees	Kids Tomato Pasta & Chicken Meatballs	552	19.7	5.2	60.5	9.7		30.1	1.1	0	0
2018	Beefeater	Appetisers & Sides	Buttermilk Chicken Wings w/ BBQ Sauce	561	34.5	5	37.3	8.2		24.6	0.9	0	0
2018	Beefeater	Appetisers & Sides	Buttermilk Chicken Wings w/ BBQ Sauce	561	34.5	5	37.3	8.2		24.6	0.9	0	0
2018	Beefeater	Appetisers & Sides	Buttermilk Chicken Wings w/ Piri Piri Sauce	540	35.1	5	30.5	1.1		24.7	2.3	0	0
2018	Beefeater	Appetisers & Sides	Buttermilk Chicken Wings w/ Piri Piri Sauce	540	35.1	5	30.5	1.1		24.7	2.3	0	0
2018	Beefeater	Desserts	Strawberrt Yoghurt Cheesecake	223	8.8	5	31	23.5		4.4	0.2	0	0
2018	Beefeater	Appetisers & Sides	Sausage Rolls, per 2	198	11.3	5	19.1	0.4		4.3	0.7	0	0
2018	Beefeater	Entrees	Blackened Gammon Steak	1034	55.8	4.9	73.3	16		55.6	8.1	0	0
2018	Beefeater	Fried Potatoes	Potato Dippers, per portion	177	10.8	4.9	12.8	0.7		6.9	0.4	0	0
2018	Beefeater	Entrees	Chargrilled Gammon Steak	1026	55.7	4.8	71.9	14.7		55.3	7.6	0	0
2018	Beefeater	Entrees	10oz Chargrilled Gammon Steak	1022	55.8	4.8	68.9	12.1		55.5	7.6	0	0
2018	Beefeater	Entrees	6oz Chargrilled Gammon Steak w/ Pineapple	746	28.5	4.8	68.3	12.8		47.8	6	0	0
2018	Beefeater	Entrees	Kids Chicken Curry	446	9.9	4.7	65.9	15.9		20.6	0.5	0	0
2018	Beefeater	Desserts	Kids Ice Cream w/ Caramel Sauce	247	7.5	4.7	35.7	28.4		5.8	0.2	0	0
2018	Beefeater	Desserts	Kids Funny Face Sundae	257	7.4	4.6	38.4	31.5		5.5	0.2	0	0
2018	Beefeater	Desserts	Kids Ice Cream w/ Chocolate Sauce	246	7.2	4.5	36.1	27.2		5.6	0.2	0	0
2018	Beefeater	Desserts	Ice Cream w/ Fruit	236	7.2	4.5	33.6	25.6		5.6	0.2	0	0
2018	Beefeater	Desserts	Ice Cream	236	7.2	4.5	33.6	25.6		5.6	0.2	0	0
2018	Beefeater	Toppings & Ingredients	Top w/ King Prawns (Steak)	139	9.8	4.5	1.2	0.6		12.3	1	0	0
2018	Beefeater	Desserts	Kids Ice Cream w/ Raspberry Sauce	246	7.2	4.4	36.3	27.8		5.5	0.2	0	0
2018	Beefeater	Entrees	Roast Vegetable Linguine w/ Salmon	770	26.2	4.2	75.3	20		54.7	2.5	0	0
2018	Beefeater	Sandwiches	Open Chicken Sandwich	924	30.7	4	101.6	4.2		56.3	5	0	0
2018	Beefeater	Entrees	Kids Steak & Chips	461	15.8	4	35.9	3.5		26.8	1.1	0	0
2018	Beefeater	Appetisers & Sides	Calamari	548	41.9	3.9	26.9	1.9		15.3	3.6	0	0
2018	Beefeater	Baked Goods	Kids Mini Doughnuts	248	8.4	3.9	39.8	25.3		2.7	0.2	0	0
2018	Beefeater	Appetisers & Sides	Three Cheese Crustless Quiche, per portion	99	7.5	3.7	4.2	0.6		4.1	0.2	0	0
2018	Beefeater	Appetisers & Sides	Apple Crisp	299	10.1	3.6	47	26.1		3.2	0.1	0	0
2018	Beefeater	Burgers	Vegan Burgers w/ BBQ , Soya	952	34.7	3.5	113.5	25.2		37.4	4.3	0	0
2018	Beefeater	Burgers	Vegan Burgers w/ BBQ , Soya	952	34.7	3.5	113.5	25.2		37.4	4.3	0	0
2018	Beefeater	Entrees	Kids Cod Bites	513	25.5	3.5	53.3	4.6		14.4	1.1	0	0
2018	Beefeater	Appetisers & Sides	Beef Bites	386	23.8	3.5	25.8	7.3		16.1	2.4	0	0
2018	Beefeater	Entrees	Kids Veggie Bangers & Mash	354	11.8	3.5	37.4	6.4		18.7	2.1	0	0
2018	Beefeater	Appetisers & Sides	Cheese & Tomato Sandwich, per 1/4	105	5.7	3.4	8.8	0.8		4.3	0.4	0	0
2018	Beefeater	Appetisers & Sides	Cheese & Tomato Sandwich, per 1/4	105	5.7	3.4	8.8	0.8		4.3	0.4	0	0
2018	Beefeater	Appetisers & Sides	Cheese & Tomato Sandwich, per 1/4	105	5.7	3.4	8.8	0.8		4.3	0.4	0	0
2018	Beefeater	Salads	Crispy Beef Asian Style Salad	583	31.9	3.3	42.8	32.5		29.5	0.9	0	0
2018	Beefeater	Toppings & Ingredients	Extra Feast	480	38	3.3	28.1	9.7		5.7	1.1	0	0
2018	Beefeater	Appetisers & Sides	Veg Medley	112	5.2	3.2	7.2	4.2		6.9	0.4	0	0
2018	Beefeater	Desserts	Profiteroles, 1 plus sauce	92	5.6	3.1	9	5.3		1.2	0	0	0
2018	Beefeater	Appetisers & Sides	Crispy Flat Cap Mushrooms	493	33	3	43	8.6		7.4	2	0	0
2018	Beefeater	Appetisers & Sides	Crispy Flat Cap Mushrooms	493	33	3	43	8.6		7.4	2	0	0
2018	Beefeater	Appetisers & Sides	Crispy Flat Cap Mushrooms	493	33	3	43	8.6		7.4	2	0	0
2018	Beefeater	Appetisers & Sides	Crispy Flat Cap Mushrooms	493	33	3	43	8.6		7.4	2	0	0
2018	Beefeater	Appetisers & Sides	Buttermilk Chicken Wings w/ BBQ Sauce	352	20.8	3	25.9	7.9		14.8	0.6	0	0
2018	Beefeater	Entrees	Kids Spaghetti Bolognese	345	8.8	3	48.3	9.3		13.9	1	0	0
2018	Beefeater	Appetisers & Sides	Buttermilk Chicken Wings w/ Piri Piri Sauce	331	21.3	3	19.1	0.9		15	2.1	0	0
2018	Beefeater	Baked Goods	Cheesy Garlic Bread, per slice	142	7.1	3	14.3	0.6		4.8	0.4	0	0
2018	Beefeater	Baked Goods	Cheesy Garlic Bread, per slice	142	7.1	3	14.3	0.6		4.8	0.4	0	0
2018	Beefeater	Entrees	Roast Vegetable Linguine w/ Chicken	658	15.3	2.9	75.3	20.4		50.9	3.3	0	0
2018	Beefeater	Entrees	Teriyaki Salmon	509	26.5	2.9	20.2	16.6		44	2.6	0	0
2018	Beefeater	Baked Goods	Garlic Bread	218	9.1	2.9	28.3	1		4.7	0.6	0	0
2018	Beefeater	Desserts	Kids Strawberrt Yoghurt	127	4.6	2.9	15.8	15.5		5.6	0.2	0	0
2018	Beefeater	Toppings & Ingredients	Prawn & Lobster Sauce	71	5.7	2.9	3.2	0.2		1.4	0.5	0	0
2018	Beefeater	Appetisers & Sides	Tempura Prawns, 2 each plus dip	158	9.2	2.8	14.4	5.4		4.2	0.9	0	0
2018	Beefeater	Appetisers & Sides	Tempura Prawns, 2 each plus dip	158	9.2	2.8	14.4	5.4		4.2	0.9	0	0
2018	Beefeater	Appetisers & Sides	Kids Mashed Potato	131	4.5	2.8	19	1.8		2.5	0.6	0	0
2018	Beefeater	Entrees	Smoky Paprika Chicken	722	30.8	2.7	62.5	8		43.4	3.4	0	0
2018	Beefeater	Entrees	Smoky Paprika Chicken	722	30.8	2.7	62.5	8		43.4	3.4	0	0
2018	Beefeater	Entrees	Plain Chicken	691	30.1	2.7	60.6	6.6		38.8	2.9	0	0
2018	Beefeater	Entrees	Plain Chicken	691	30.1	2.7	60.6	6.6		38.8	2.9	0	0
2018	Beefeater	Appetisers & Sides	Kids Chicken Meatballs	196	9.7	2.6	10	4.9		17.1	0.6	0	0
2018	Beefeater	Appetisers & Sides	Ham & Mustard Sandwich, per 1/4	138	5.6	2.6	9.1	0.9		12.4	1.5	0	0
2018	Beefeater	Appetisers & Sides	Ham & Mustard Sandwich, per 1/4	138	5.6	2.6	9.1	0.9		12.4	1.5	0	0
2018	Beefeater	Entrees	Roast Vegetable Linguine	503	12.8	2.3	75.1	19.9		18.1	2.2	0	0
2018	Beefeater	Entrees	Roast Vegetable Linguine	496	11.9	2.3	75.4	19.9		18.2	3.2	0	0
2018	Beefeater	Entrees	Grilled Paprika Chicken	653	22.8	2.2	61.2	5.6		45.2	2.8	0	0
2018	Beefeater	Entrees	Kids Chicken Breast	416	22.2	2.1	27.9	8.9		23.9	1.1	0	0
2018	Beefeater	Appetisers & Sides	TendersTea,m Broccoli	354	29.4	2.1	10.1	4.4		9	0.1	0	0
2018	Beefeater	Entrees	Kids Tomato Penne Pasta	347	8.2	2.1	55.5	9.3		9.9	0.9	0	0
2018	Beefeater	Appetisers & Sides	Tortilla Chips & Dip, 30g plus dips	177	9.4	2.1	19.8	0.8		2.4	0.3	0	0
2018	Beefeater	Appetisers & Sides	Tortilla Chips & Dip, 30g plus dips	177	9.4	2.1	19.8	0.8		2.4	0.3	0	0
2018	Beefeater	Appetisers & Sides	Kids Poppin Chicken	400	16.4	2	44	3.9		17	1.7	0	0
2018	Beefeater	Desserts	Chocolate Brownie, 1 plus sauce	146	5.4	2	22.1	16.2		1.8	0.1	0	0
2018	Beefeater	Appetisers & Sides	Egg Mayo Sandwich, per 1/4	98	5.1	2	8.8	0.5		3.8	0.4	0	0
2018	Beefeater	Appetisers & Sides	Egg Mayo Sandwich, per 1/4	98	5.1	2	8.8	0.5		3.8	0.4	0	0
2018	Beefeater	Appetisers & Sides	Egg Mayo Sandwich, per 1/4	98	5.1	2	8.8	0.5		3.8	0.4	0	0
2018	Beefeater	Salads	Crispy Beef Asian Style Salad	285	16.2	1.7	19.5	16.3		14.7	0.4	0	0
2018	Beefeater	Desserts	Strawberry Frozen Yoghurt	256	2.8	1.7	49.6	49.5		8.2	0.3	0	0
2018	Beefeater	Burgers	Kids Chicken Burgers	439	7.7	1.6	63.1	8.7		28.1	1.4	0	0
2018	Beefeater	Appetisers & Sides	Chicken Goujons, per 3 plus dip	203	10.7	1.6	13.5	1.5		12.4	0.7	0	0
2018	Beefeater	Appetisers & Sides	Chicken Goujons, per 3 plus dip	203	10.7	1.6	13.5	1.5		12.4	0.7	0	0
2018	Beefeater	Appetisers & Sides	Prawn & Marie Rose Sandwich, per 1/4	112	5.4	1.6	10.8	2.2		4.9	0.6	0	0
2018	Beefeater	Appetisers & Sides	Prawn & Marie Rose Sandwich, per 1/4	112	5.4	1.6	10.8	2.2		4.9	0.6	0	0
2018	Beefeater	Appetisers & Sides	Prawn & Marie Rose Sandwich, per 1/4	112	5.4	1.6	10.8	2.2		4.9	0.6	0	0
2018	Beefeater	Toppings & Ingredients	Beer & Beef Dripping Sauce	57	3.2	1.6	5.6	1.3		1.4	0.6	0	0
2018	Beefeater	Appetisers & Sides	Chicken & Bacon Sandwich, per 1/4	75	3	1.5	8.9	0.4		2.8	0.3	0	0
2018	Beefeater	Fried Potatoes	Triple Cooked Chips	420	19.2	1.4	53	0.4		4.8	1.3	0	0
2018	Beefeater	Fried Potatoes	Chips, per 200g	406	18.6	1.4	51.2	0.2		4.6	1.1	0	0
2018	Beefeater	Fried Potatoes	Chips, per 200g	406	18.6	1.4	51.2	0.2		4.6	1.1	0	0
2018	Beefeater	Fried Potatoes	Chips, per 200g	406	18.6	1.4	51.2	0.2		4.6	1.1	0	0
2018	Beefeater	Baked Goods	Kids Garlic Bread	112	4.6	1.4	14.5	0.8		2.5	0.3	0	0
2018	Beefeater	Baked Goods	Kids Garlic Bread	109	4.6	1.4	14.2	0.5		2.4	0.3	0	0
2018	Beefeater	Baked Goods	Garlic Bread, per slice	109	4.6	1.4	14.2	0.5		2.4	0.3	0	0
2018	Beefeater	Toppings & Ingredients	Crispy Bacon	63	4	1.3	0.2	0.1		6.5	0.9	0	0
2018	Beefeater	Appetisers & Sides	Crispy Beer Battered Onion Rings	295	16.5	1.2	31.8	3.5		3.6	0.9	0	0
2018	Beefeater	Appetisers & Sides	Beef Crisps	271	15.9	1.2	27.7	0.6		2.9	0.9	0	0
2018	Beefeater	Appetisers & Sides	Garlic & Breaded Mushrooms Sandwich, per 1/4	244	14.9	1.2	24.2	2.2		4.4	1.1	0	0
2018	Beefeater	Appetisers & Sides	Garlic & Breaded Mushrooms Sandwich, per 1/4	244	14.9	1.2	24.2	2.2		4.4	1.1	0	0
2018	Beefeater	Appetisers & Sides	Garlic & Breaded Mushrooms Sandwich, per 1/4	244	14.9	1.2	24.2	2.2		4.4	1.1	0	0
2018	Beefeater	Desserts	Kids Strawberrt Frozen Yoghurt	211	2.2	1.2	41.4	35.9		6.2	0.2	0	0
2018	Beefeater	Toppings & Ingredients	Triple Peppercorn Sauce	41	2.2	1.2	3.7	0.3		1.3	0.6	0	0
2018	Beefeater	Fried Potatoes	Sweet Potato Fries	350	15.1	1.1	53.3	22.6		2.4	0.6	0	0
2018	Beefeater	Fried Potatoes	Sweet Potato Fries	350	15.1	1.1	53.3	22.6		2.4	0.6	0	0
2018	Beefeater	Fried Potatoes	Upgrade to Sweet Potato Fries	350	15.1	1.1	53.2	22.5		2.4	0.6	0	0
2018	Beefeater	Fried Potatoes	Skinny Fries	329	13.2	1	46.3	0.3		4.7	1.6	0	0
2018	Beefeater	Entrees	Kids Pancakes	278	4.9	0.9	51.9	29		5.2	0.1	0	0
2018	Beefeater	Toppings & Ingredients	Fried Egg	61	3.3	0.9	1.5	0.2		6.3	0.2	0	0
2018	Beefeater	Appetisers & Sides	Pop in Chicken Sandwich, per 1/4	22	6.1	0.9	7.9	0		8.9	0.3	0	0
2018	Beefeater	Appetisers & Sides	Chunky Slaw	148	11.2	0.8	8.7	6.3		1.4	0.8	0	0
2018	Beefeater	Salads	Heritage Tomato Salad	125	9.5	0.8	6.9	5.8		1.7	0.2	0	0
2018	Beefeater	Toppings & Ingredients	Rich Beef Sauce	42	1.7	0.7	5.3	2.1		1.4	0.1	0	0
2018	Beefeater	Fried Potatoes	Kids Chips	187	7.5	0.6	26.3	0.1		2.7	0.9	0	0
2018	Beefeater	Desserts	Lemon Curb Sorbet	226	0.6	0.5	54.5	47		0.4	0.3	0	0
2018	Beefeater	Appetisers & Sides	Kids Brown Rice	192	1.2	0.4	39.6	0.1		4.6	0.1	0	0
2018	Beefeater	Appetisers & Sides	Onion Rings, per 3	110	6.2	0.4	11.9	1.3		1.3	0.3	0	0
2018	Beefeater	Appetisers & Sides	Onion Rings, per 3	110	6.2	0.4	11.9	1.3		1.3	0.3	0	0
2018	Beefeater	Toppings & Ingredients	Onion Rings	110	6.2	0.4	11.9	1.3		1.3	0.3	0	0
2018	Beefeater	Salads	Large Mixed Salad	66	3.1	0.4	7.7	6.6		1.2	0.3	0	0
2018	Beefeater	Appetisers & Sides	Kids Mini Jacket Potato	155	0.3	0.2	32.6	3.7		4.1	0.1	0	0
2018	Beefeater	Appetisers & Sides	Kids Veggie Sticks	51	0.3	0.1	8.4	6.3		2.6	0.1	0	0
2018	Beefeater	Appetisers & Sides	Kids Baked Beans	51	0.8	0.1	7.2	3.8		2.5	0.4	0	0
2018	Beefeater	Appetisers & Sides	Kids Peas	47	0.4	0.1	6.3	3.3		3.1	0	0	0
2018	Beefeater	Appetisers & Sides	Kids Veggie Sticks	28	0.2	0.1	5.2	3.6		0.7	0	0	0
2018	Beefeater	Appetisers & Sides	Kids Mini Corn on the Cob	28	0.6	0.1	4.4	2.8		0.9	0	0	0
2018	Beefeater	Appetisers & Sides	Mixed Salad, per 1/4 portion	17	0.8	0.1	1.9	1.7		0.3	0.1	0	0
2018	Beefeater	Appetisers & Sides	Mixed Salad, per 1/4 portion	17	0.8	0.1	1.9	1.7		0.3	0.1	0	0
2018	Beefeater	Appetisers & Sides	Mixed Salad, per 1/4 portion	17	0.8	0.1	1.9	1.7		0.3	0.1	0	0
2018	Beefeater	Appetisers & Sides	Kids Mixed Fruit Salad	49	0.1	0	10.3	10.3		0.6	0	0	0
2018	Beefeater	Appetisers & Sides	Vegetable Sticks & Dips, 2 each plus dip	28	0.2	0	4.5	3.4		1.6	0.1	0	0
2018	Beefeater	Appetisers & Sides	Vegetable Sticks & Dips, 2 each plus dip	28	0.2	0	4.5	3.4		1.6	0.1	0	0
2018	Beefeater	Appetisers & Sides	Vegetable Sticks & Dips, 2 each plus dip	28	0.2	0	4.5	3.4		1.6	0.1	0	0
2018	Beefeater	Salads	Kids Side Salad	7	0.1	0	1.1	1		0.3	0	0	0
2018	Ben & Jerry's	Desserts	Peanut Butter Cup	280	19	11	22	21		6	0.38	0	0
2018	Ben & Jerry's	Desserts	Salted Caramel Brownie	270	16	9.7	27	25		3.7	0.38	0	0
2018	Ben & Jerry's	Desserts	Pretzel Palooza	281	17	9.5	29	23		3.9	0.29	0	0
2018	Ben & Jerry's	Desserts	Chocolate Caramel Cookie Dough	273	16	9.4	29	25		3.5	0.15	0	0
2018	Ben & Jerry's	Desserts	Caramel Chew Chew	240	14	9	26	22		3.5	0.17	0	0
2018	Ben & Jerry's	Desserts	Karamel Sutra	230	13	9	24	23		3.5	0.095	0	0
2018	Ben & Jerry's	Desserts	Berry Neighbourly	245	14	8.4	26	23		3.1	0.18	0	0
2018	Ben & Jerry's	Desserts	Strawberry Swirled	254	15	8.3	27	23		3	0.21	0	0
2018	Ben & Jerry's	Desserts	Home Sweet Honeycomb	229	13	8.1	26	22		3.2	0.2	0	0
2018	Ben & Jerry's	Desserts	Cookie Dough	230	13	8	26	21		3.5	0.14	0	0
2018	Ben & Jerry's	Desserts	Bob Marley's One Love	246	13	7.9	30	25		2.9	0.21	0	0
2018	Ben & Jerry's	Desserts	Cookie Dough S wich Up	241	13	7.5	26	20		3.5	0.18	0	0
2018	Ben & Jerry's	Desserts	Blondie Brownie	219	12	7.3	25	22		3.6	0.13	0	0
2018	Ben & Jerry's	Desserts	Sofa So Good Together	220	11	7.2	26	23		3.4	0.39	0	0
2018	Ben & Jerry's	Desserts	Cinnamon Buns	220	12	7.1	25	22		2.7	0.2	0	0
2018	Ben & Jerry's	Desserts	Birthday Cake	234	13	7	27	24		2.9	0.16	0	0
2018	Ben & Jerry's	Desserts	Phish Food	230	10	7	31	24		3	0.15	0	0
2018	Ben & Jerry's	Desserts	Cherry Garcia	190	11	7	19	19		2.5	0.087	0	0
2018	Ben & Jerry's	Desserts	Half Baked	223	11	6.9	27	23		3.5	0.16	0	0
2018	Ben & Jerry's	Desserts	Chunky Monkey Non Dairy Ice Cream	218	12	6.7	25	23		2	0.03	0	0
2018	Ben & Jerry's	Desserts	Chocolate Fudge Brownie	209	11	6.6	25	23		3.6	0.16	0	0
2018	Ben & Jerry's	Desserts	Peanut Butter & Cookies Non Dairy Ice Cream	227	13	6.4	24	18		3.5	0.32	0	0
2018	Ben & Jerry's	Desserts	Cookie Dough 'Wich	219	9.1	6	31	20		3.1	0.17	0	0
2018	Ben & Jerry's	Desserts	Chocolate Fudge Brownie 'Wich	218	9.8	6	29	20		3.2	0.22	0	0
2018	Ben & Jerry's	Desserts	Chocolate Fudge Brownie Non Dairy Ice Cream	175	9	5.3	21	17		2.3	0.09	0	0
2018	Ben & Jerry's	Desserts	Son of a Wich Sharepack	154	6.6	4.8	21	13		2.2	0.11	0	0
2018	Ben & Jerry's	Desserts	Caramel Cookie Fix Light Ice Cream	128	4.3	2.7	20	14		2.2	0.31	0	0
2018	Ben & Jerry's	Desserts	Chocolate Cookie Dough Light Ice Cream	132	4.1	2.2	21	15		2.8	0.09	0	0
2018	Ben & Jerry's	Desserts	Vanilla Pecan Blondie									0	0
2018	Ben & Jerry's	Desserts	Chunky Monkey									0	0
2018	Ben & Jerry's	Desserts	Double Caramel Brownie									0	0
2018	Ben & Jerry's	Desserts	Strawberry Cheesecake									0	0
2018	Ben & Jerry's	Desserts	Sweetest Peace									0	0
2018	Ben & Jerry's	Desserts	Vanilla									0	0
2018	Bills	Entrees	Bills fish pie	942	69.2	40.5	40.1	6.1	0.4	39.7	3.1	0	0
2018	Bills	Entrees	Braised lamb shank	1484	85.5	38.4	55.1	7.5	8.8	120.5	4.2	0	0
2018	Bills	Entrees	Macaroni cheese	1167	66.3	37.5	101.6	8.8	7.4	45.3	6.7	0	0
2018	Bills	Entrees	Eggs benedict w/ hollondaise	863	65.5	34.4	35.8	1.5	2.5	37.5	5.7	0	0
2018	Bills	Entrees	Eggs royale w/ hollondaise	909	67.6	34.1	36	1.8	2.5	39.1	3.8	0	0
2018	Bills	Desserts	Banana & honeycomb cheesecake	827	55.1	33.2	75.6	47.7	2	8.2	1.4	0	0
2018	Bills	Entrees	Bills cream Tea,	1164	55.1	30	153.1	95.2	5.3	13.4	2.4	0	0
2018	Bills	Desserts	Melting chocolate bombe	862	45.1	29.5	100.2	72.1	2.9	11	1	0	0
2018	Bills	Appetisers & Sides	Oak smoked chicken liver parfait w/ toast	809	47.7	26.3	71.1	16.1	6.4	23.6	3.5	0	0
2018	Bills	Appetisers & Sides	Oak smoked chicken liver parfait w/out toast	528	46.5	26.2	15.2	14.9	0.6	12.1	1.5	0	0
2018	Bills	Desserts	Warm chocolate brownie	617	38.9	26	58.1	49.5	4.7	6.8	0.5	0	0
2018	Bills	Entrees	Crab cake, egg & asparagus	655	54.2	25.3	13.1	4.8	1.1	29.2	1.8	0	0
2018	Bills	Entrees	14oz ribeye	830	56.9	21.7	0.1	0.1	0.1	80.7	1.1	0	0
2018	Bills	Toppings & Ingredients	Eggs benedict & royale hollondaise only	314	33.8	21	0.5	0.5	0	1.9	0.6	0	0
2018	Bills	Burgers	Lamb Burgers w/ tzatziki	833	48.7	20.9	55.8	20.3	3.7	44.4	6.8	0	0
2018	Bills	Entrees	Bills breakfast	910	55.1	20.5	52.9	4.7	0.4	50.9	5.7	0	0
2018	Bills	Entrees	Pancakes, smoked streaky bacon & Bills pancake syrup 5 stack	932	50.1	20.4	93.9	47.7	2.5	26.8	5.5	0	0
2018	Bills	Desserts	Victoria sponge	596	38	20.1	59.2	43	0.7	4.8	1.1	0	0
2018	Bills	Burgers	Lamb Burgers w/out tzatziki	804	46.3	19.7	55.2	19.8	3.6	43	6.5	0	0
2018	Bills	Baked Goods	Warm scones served w/ jam & clotted cream	709	32.9	19.7	93.1	51.3	3.1	9.2	1.3	0	0
2018	Bills	Baked Goods	Toasted Tea,cake w/ butter	527	32.4	19.4	49.2	15.7	2.5	0.1	1.6	0	0
2018	Bills	Entrees	Baked caper & herb crusted cod	871	64.6	18.9	28.9	4.4	8	46.7	3.1	0	0
2018	Bills	Entrees	Scrambled eggs on toast w/ bacon	745	46.8	18.8	39.9	1	2.5	41.3	5.2	0	0
2018	Bills	Entrees	Steak, eggs & chips	950	66	18.5	37.1	0.6	4.8	54.7	2.7	0	0
2018	Bills	Toppings & Ingredients	Toasted Tea,cake butter only	260	28.8	18.2	0.2	0.2	0	0.2	0.7	0	0
2018	Bills	Entrees	Bills ribs	791	57.2	18	37.7	30.2	1.6	32.8	1.7	0	0
2018	Bills	Toppings & Ingredients	Bernaise sauce	267	28.7	17.8	0.6	0.4	0	1.6	0.5	0	0
2018	Bills	Entrees	Pancakes, smoked streaky bacon & Bills pancake syrup	844	44.9	17.1	83.7	37.7	2.4	28.7	5.3	0	0
2018	Bills	Entrees	Veggie breakfast	807	50.7	16.8	58.6	15.2	7.3	28.6	6.5	0	0
2018	Bills	Burgers	Halloumi Burgers	888	65.2	16.1	51.5	16.5	5.7	24.7	4.4	0	0
2018	Bills	Entrees	10oz ribeye	617	43.3	15.7	0.1	0.1	0.1	57.7	0.9	0	0
2018	Bills	Entrees	Scrambled eggs on toast w/ smoked salmon	698	41.4	15.6	40	1	2.5	41.6	3.1	0	0
2018	Bills	Entrees	Kids macaroni	502	26.4	15.6	42.8	4.8	2	23.2	1.8	0	0
2018	Bills	Appetisers & Sides	Crumbled halloumi sticks	675	51.1	15.5	27.2	10.2	1.6	27.2	3.6	0	0
2018	Bills	Entrees	Steak & chips	785	54.3	15.4	37.1	0.6	4.5	39.5	3.3	0	0
2018	Bills	Burgers	Buttermilk chicken Burgers w/ chipotle mayonnaise	988	73.3	14.6	41.8	12.4	4.3	40.7	1.6	0	0
2018	Bills	Salads	Chicken caesar salad w/ dressing	902	71.1	14.1	10	3	1.6	68.1	3.4	0	0
2018	Bills	Entrees	Kids breakfast	590	37.1	14.1	33.3	3.1	2.3	32	3.9	0	0
2018	Bills	Sandwiches	Bacon bun	584	40.1	13.8	33.3	4.2	1.4	24.2	4.7	0	0
2018	Bills	Toppings & Ingredients	Garlic butter	193	21.2	13.6	0.9	0.3	0.2	0.5	0.5	0	0
2018	Bills	Entrees	Eggs benedict w/out hollondaise	549	31.7	13.4	35.3	1	2.5	35.6	2.5	0	0
2018	Bills	Entrees	Avocado on toast w/ bacon portion	687	48.3	13.1	42.2	2	2.6	20.9	3.9	0	0
2018	Bills	Entrees	Eggs royale w/out hollondaise	595	33.8	13.1	35.5	1.3	2.5	37.2	3.2	0	0
2018	Bills	Entrees	Scrambled eggs on toast	555	30.5	13.1	39.9	1	2.5	30.4	3	0	0
2018	Bills	Salads	Grilled halloumi salad	353	21.4	13.1	16.8	10.2	6.2	22.6	3.2	0	0
2018	Bills	Burgers	Buttermilk chicken Burgers w/out chipotle mayonnaise	772	50.3	13	40.3	11.3	4.3	39.8	1.3	0	0
2018	Bills	Sandwiches	Kids bacon Sandwich	512	28.7	12.7	39.8	0.9	2.5	24	4.1	0	0
2018	Bills	Sandwiches	Kids ham & cheese toastie	478	22	12.4	46	4.6	4.2	24.2	2.8	0	0
2018	Bills	Desserts	Coconut & orange rice brulee	344	14.9	12.3	49.4	32	1.8	2.9	0.2	0	0
2018	Bills	Toppings & Ingredients	Bills bread basket butter, peanut butter & maple butter only, based on 2 sharing	252	23.7	12	6.2	5.1	1	3.6	0.5	1	0
2018	Bills	Entrees	Thai green chicken curry w/ rice	790	43.4	11.7	70	16.6	5.4	25.9	3	0	0
2018	Bills	Burgers	Naked hamBurgers w/out salad dressing	421	27.5	11.4	6.8	6.7	4.4	36.4	2.3	0	0
2018	Bills	Salads	Chicken caesar salad w/out dressing	627	41.1	11.1	8.8	2.4	1.6	65.1	2.5	0	0
2018	Bills	Baked Goods	Toasted bloomer & butter	356	18.4	11.1	39.8	0.9	2.5	7.7	1.4	0	0
2018	Bills	Desserts	Vanilla ice cream sundae	292	16.7	11.1	31.1	19	0.6	3.6	0.4	0	0
2018	Bills	Entrees	Avocado on toast w/ 2 poached eggs	676	44.7	11	42.2	2	2.6	26	2.1	0	0
2018	Bills	Burgers	Bills hamBurgers	696	40.1	10.9	36.7	9.7	0.3	45.1	3.8	0	0
2018	Bills	Entrees	Thai green chicken curry w/out rice	563	42.1	10.8	20.3	15.9	4.1	25.4	2.5	0	0
2018	Bills	Appetisers & Sides	Baked crab cakes w/ tartare sauce	567	47.9	10.4	19.3	3.7	2.2	15.7	2.1	0	0
2018	Bills	Entrees	Avocado on toast w/ salmon portion	640	42.9	9.9	42.3	2	2.6	21.2	1.8	0	0
2018	Bills	Entrees	Bills omelette	493	38.3	9.9	9.2	4.8	3.6	27.1	2.8	0	0
2018	Bills	Toppings & Ingredients	Warm scones clotted cream only	147	15.9	9.9	0.5	0.5	0	0.4	0	0	0
2018	Bills	Baked Goods	Warm scones served w/ jam	562	17	9.8	92.6	50.8	3.1	8.8	1.3	0	0
2018	Bills	Entrees	Gnocchi bolognese	731	37.5	9.7	74.3	2.4	2.7	25.1	3.2	0	0
2018	Bills	Entrees	Kids cumberland sausages	619	41.8	9.4	39.1	9.3	4.2	6.6	2.8	0	0
2018	Bills	Appetisers & Sides	Baked crab cakes w/out tartare sauce	417	31.9	9.2	18.4	2.9	2.1	15	1.7	0	0
2018	Bills	Entrees	Kids Steak & chips	359	20.5	8.6	5.4	1.1	2.6	38.5	0.4	0	0
2018	Bills	Entrees	Kids eggs on toast	333	19.9	8.6	19.9	0.5	1.3	19	1.2	0	0
2018	Bills	Desserts	Warm chocolate brownie w/out ice cream	218	12.9	8.5	22.4	19.6	1.9	2.3	0.2	0	0
2018	Bills	Burgers	Kids hamBurgers w/ mayonnaise	522	33.4	8.2	34	5.3	2.7	23.1	1.4	0	0
2018	Bills	Sandwiches	Kids sausage Sandwich	482	26.6	8.2	46.1	2.8	2.6	7.7	2	0	0
2018	Bills	Entrees	Avocado on toast w/out egg	497	32	7.4	42.2	2	2.6	10	1.7	0	0
2018	Bills	Sandwiches	Sausage bun	565	33.8	7.3	46.2	4.2	1.4	6	3	0	0
2018	Bills	Burgers	Kids hamBurgers w/out mayonnaise	372	17	7.1	33.7	5	2.7	22.7	1.2	0	0
2018	Bills	Entrees	Chicken milanese	738	48	7	23.1	3.4	1	54	1.2	0	0
2018	Bills	Appetisers & Sides	Mini cumberland sausages	696	50.5	6.7	36.8	23.5	1.4	2.1	3.6	0	0
2018	Bills	Desserts	Plum & apple crumble	659	18.1	6.5	113.3	78.3	7.5	6.9	0.3	0	0
2018	Bills	Appetisers & Sides	Golden fried pork sesame dumplings	451	25	6.4	44.2	14.3	1.8	13	3	0	0
2018	Bills	Entrees	Kids bbq ribs	305	17.9	5.9	8.1	6.3	1	26	1	0	0
2018	Bills	Toppings & Ingredients	Bacon portion only for Avocado on toast	190	16.3	5.7	0	0	0	10.9	2.2	0	0
2018	Bills	Toppings & Ingredients	Scrambled eggs on toast bacon only	190	16.3	5.7	0	0	0	10.9	2.2	0	0
2018	Bills	Entrees	Kids beans on toast	220	9.2	5.6	27	3.4	3.2	6.3	1	0	0
2018	Bills	Baked Goods	Stonebaked garlic & herb flatbread, based on 2 sharing	237	14.3	5.5	29	0.4	1.4	6.5	0.9	0	0
2018	Bills	Appetisers & Sides	Cauliflower cheese, per person, based on 2 sharing	119	8.5	5.1	3.6	3.1	0.5	7.3	0.5	0	0
2018	Bills	Appetisers & Sides	Long stem broccoli	121	10.1	5	2.7	1.7	3.1	5.7	1.2	0	0
2018	Bills	Baked Goods	Warm mini cinnamon doughnuts w/ salted caramel & chocolate sauces	649	33	4.8	80	17.6	2.8	9.3	0.4	0	0
2018	Bills	Toppings & Ingredients	Warm mini cinnamon doughnuts salted caramel & chocolate sauces only	166	6.7	4.8	24.8	10.8	1	1.1	0.4	0	0
2018	Bills	Appetisers & Sides	Crispy calamari w/ lemon garlic mayonniase	756	61.9	4.6	30.4	3	2.5	20.5	3	0	0
2018	Bills	Appetisers & Sides	Bills smoky fire bread, based on 2 sharing	333	18.3	4.4	33	1.7	2.9	8.6	1.6	1	0
2018	Bills	Entrees	Granola sundae	435	16	4.3	58.6	39.8	6.6	14.6	0.3	0	0
2018	Bills	Appetisers & Sides	Strawberries & banana w/ chocolate dipping sauce	198	6.8	4.2	31.7	29.3	4	2.5	0	0	0
2018	Bills	Toppings & Ingredients	Strawberries & banana chocolate dipping sauce only	105	6.5	4.1	10	9.7	1.1	0.9	0	0	0
2018	Bills	Entrees	Pancakes, banana, strawberries blueberries & Bills pancake syrup 5 stack	820	18.6	4	145	66.8	6.5	19.5	3	0	0
2018	Bills	Desserts	Ice cream per scoop, based on vanilla	107	6.5	3.9	9.7	9.7	0	2.2	0	0	0
2018	Bills	Toppings & Ingredients	Ice cream per scoop, based on vanilla	107	6.5	3.9	9.7	9.7	0	2.2	0	0	0
2018	Bills	Toppings & Ingredients	2 poached eggs only for Avocado on toast	179	12.7	3.6	0	0	0	16	0.4	0	0
2018	Bills	Sandwiches	Fish finger Sandwich	725	33.6	3.5	67.9	9.4	4.8	38.2	2.3	0	0
2018	Bills	Appetisers & Sides	Mojo chicken skewers w/out flatbread & plain salad	698	25.3	3.2	58.6	5.7	4.1	58.4	1.7	0	0
2018	Bills	Entrees	Oven roasted ginger & sesame cauliflower Steak	745	41.1	3	79.1	16.2	4.9	14	1.9	0	0
2018	Bills	Toppings & Ingredients	Chicken caesar salad dressing only	275	30	3	1.2	0.6	0	3	0.9	0	0
2018	Bills	Baked Goods	Bills bread basket w/out butters, based on 2 sharing	173	4.5	3	27	6	0.5	4.5	0.5	1	0
2018	Bills	Appetisers & Sides	Mezze, per person, based on 4 sharing	302	20.5	2.9	13.1	2.9	2.4	17.5	1.3	0	0
2018	Bills	Burgers	Kids chicken fillet Burgers	365	11.5	2.8	39.5	10.3	2.1	27.6	1.5	0	0
2018	Bills	Appetisers & Sides	Giant green gordal olives	152	15.3	2.8	3.7	0	0	1.5	3.1	0	0
2018	Bills	Salads	Grilled halloumi salad w/ pesto toast & dressing	350	28	2.7	20.7	1.5	1.2	3.9	0.9	0	0
2018	Bills	Entrees	Rustic butternut squash stew	445	24.3	2.5	48	11.6	10.5	10.5	2.8	0	0
2018	Bills	Toppings & Ingredients	Salmon portion only for Avocado on toast	143	10.9	2.5	0.1	0	0	11.2	0.1	0	0
2018	Bills	Toppings & Ingredients	Scrambled eggs on toast smoked salmon only	143	10.9	2.5	0.1	0	0	11.2	0.1	0	0
2018	Bills	Entrees	Pancakes, banana, strawberries blueberries & Bills pancake syrup	548	11.3	2.4	100.3	52.5	4.9	12.3	1.8	0	0
2018	Bills	Appetisers & Sides	Crispy calamari w/out lemon garlic mayonnaise	469	30.7	2.4	29.7	2.4	2.5	19.7	2.7	0	0
2018	Bills	Entrees	Coconut porridge	528	12.2	2.3	88.4	32.3	10.2	3.4	0.7	0	0
2018	Bills	Toppings & Ingredients	Crispy calamari lemon garlic mayonnaise	287	31.2	2.2	0.7	0.6	0	0.8	0.3	0	0
2018	Bills	Appetisers & Sides	Veggie mezze, per person, based on 4 sharing	275	17.5	2.2	21.8	2.8	4.9	9.8	1.6	0	0
2018	Bills	Fried Potatoes	Sweet potato fries	510	26.4	2.1	68.8	29	7.8	3.3	1.6	0	0
2018	Bills	Soup	Wild mushroom soup w/out flatbread	260	22.7	2.1	9	3.6	1.6	3.4	2.9	0	0
2018	Bills	Toppings & Ingredients	Chimichurri sauce	173	16.4	2	4.4	0.8	2	1.4	1.3	0	0
2018	Bills	Toppings & Ingredients	Spiced white corn tortillas guacamole & salsa only	90	8.8	1.9	2	1.4	0.5	0.9	0.3	0	0
2018	Bills	Toppings & Ingredients	Peppercorn sauce	46	3	1.8	1.9	0.9	0.3	0.7	0.4	0	0
2018	Bills	Appetisers & Sides	Dakkochi chicken skewers	462	17.1	1.7	22	18.7	0.9	54.9	2.9	0	0
2018	Bills	Appetisers & Sides	Mojo chicken skewers w/ flatbread & dressing	249	14.3	1.7	24.4	1.4	0	4.1	1	0	0
2018	Bills	Toppings & Ingredients	Grilled halloumi salad dressing only	192	20.7	1.7	1.4	1.3	0.1	0.1	0.3	0	0
2018	Bills	Entrees	Kids buttermilk pancakes	326	7.4	1.6	57.7	26.2	2.6	7.8	1.2	0	0
2018	Bills	Salads	Roasted butternut squash & lentil salad	297	23.1	1.6	17.6	6	3.9	5.5	1	0	0
2018	Bills	Toppings & Ingredients	Buttermilk chicken Burgers chipotle mayonnaise side only	216	23	1.6	1.5	1.1	0	0.7	0.3	0	0
2018	Bills	Entrees	Kids yoghurt, strawberries, banana, honey	108	2.5	1.5	16.5	15.9	1.2	1.9	0.2	0	0
2018	Bills	Fried Potatoes	Fries	349	17.3	1.4	46.5	0.6	5.7	4.9	2.1	0	0
2018	Bills	Appetisers & Sides	Kids crispy corn tortilla chips	247	16.6	1.4	22.5	3	4.4	4.5	0.7	0	0
2018	Bills	Appetisers & Sides	Sauteed garlic chestnut mushrooms	184	18.5	1.4	0.9	0.4	2.2	0.1	0.1	0	0
2018	Bills	Baked Goods	Toasted Tea,cake served plain	267	3.6	1.2	49	15.5	2.5	0	0.9	0	0
2018	Bills	Toppings & Ingredients	Baked crab cakes tartare sauce only	150	16	1.2	0.9	0.8	0.1	0.7	0.4	0	0
2018	Bills	Toppings & Ingredients	Lamb Burgers tzatziki side only	29	2.4	1.2	0.6	0.5	0.1	1.4	0.3	0	0
2018	Bills	Entrees	Kids cod fish fingers	271	9.2	1.1	22.3	5	4.2	25.3	0.4	0	0
2018	Bills	Baked Goods	Flatbread hummus & olives, based on 2 sharing	168	9.6	1.1	15.9	0.3	2.3	4	0.8	1	0
2018	Bills	Toppings & Ingredients	Kids hamBurgers mayonnaise only	150	16.4	1.1	0.3	0.3	0	0.4	0.2	0	0
2018	Bills	Baked Goods	Grilled halloumi salad pesto toast only	158	7.3	1	19.3	0.2	1.1	3.8	0.6	0	0
2018	Bills	Salads	Mixed salad w/ dressing	121	10.5	1	4.2	3.3	1.2	1.8	0.2	0	0
2018	Bills	Sandwiches	Spiced white corn tortillas w/out guacamole & salsa	252	12.6	0.9	32.3	0.8	2.8	3.7	0.8	0	0
2018	Bills	Appetisers & Sides	Thai green chicken curry rice only	227	1.3	0.9	49.7	0.7	1.3	5	0.5	0	0
2018	Bills	Toppings & Ingredients	Mojo chicken skewers dressing only	97	10	0.9	0.8	0.8	0	0.1	0.2	0	0
2018	Bills	Toppings & Ingredients	Naked hamBurgers salad dressing only	97	10	0.9	0.8	0.8	0	0.1	0.2	0	0
2018	Bills	Toppings & Ingredients	Mixed salad dressing only	97	10	0.9	0.8	0.8	0	0.1	0.2	0	0
2018	Bills	Baked Goods	Mojo chicken skewers flatbread only	152	4.3	0.8	23.6	0.6	0	4	0.8	0	0
2018	Bills	Fried Potatoes	Kids fries option	175	8.6	0.7	23.3	0.3	2.9	2.5	1.1	0	0
2018	Bills	Appetisers & Sides	Sauteed kale	104	8.7	0.6	5.2	2	1.8	2.5	1.1	0	0
2018	Bills	Baked Goods	Wild mushroom soup flatbread only	121	3.3	0.5	19.3	0.2	0.9	3.4	0.4	0	0
2018	Bills	Baked Goods	Oak smoked chicken liver parfait toast only	281	1.2	0.1	55.9	1.2	5.8	11.5	2	0	0
2018	Bills	Appetisers & Sides	Strawberries & banana w/out chocolate dipping sauce	93	0.3	0.1	21.7	19.6	2.9	1.4	0	0	0
2018	Bills	Salads	Mixed salad plain	24	0.5	0.1	3.4	2.5	1.2	1.7	0	0	0
2018	Bills	Baked Goods	Warm mini cinnamon doughnuts served plain	483	26.3	0	55.2	6.8	1.8	8.2	0	0	0
2018	Bills	Sandwiches	Spiced white corn tortillas w/ guacamole & salsa									0	0
2018	Bills	Soup	Wild mushroom soup w/ flatbread									0	0
2018	Brewers Fayre	Entrees	Beef & Doom Bar Pudding	1297	84	45.9	96.1	8.6		32.2	4.5	0	0
2018	Brewers Fayre	Burgers	The Ultimate Burgers	1733	103.9	31.3	130.7	18.1		72.2	4.9	0	0
2018	Brewers Fayre	Desserts	Dirty Mud Pie	975	57.5	30.8	100.8	73.4		10.4	0.9	0	0
2018	Brewers Fayre	Entrees	14oz Rib Eye Steak w/ Hollandaise Sauce	1402	72.6	29.9	95.2	10.3		109.3	1.4	0	0
2018	Brewers Fayre	Burgers	The Mighty	1604	88.8	29.4	129.2	14.4		75.4	5.3	0	0
2018	Brewers Fayre	Burgers	The Ultimate Burgers w/out the Bun	1506	96.8	29	97	12.4		66.2	4.4	0	0
2018	Brewers Fayre	Desserts	Sharing Fondue	1635	56.5	28	257.1	177.4		22.2	2	0	0
2018	Brewers Fayre	Desserts	Pina Colada Sundae	597	30.6	27.1	74.8	67.1		4.7	0.3	0	0
2018	Brewers Fayre	Burgers	The Mighty w/out the Bun	1377	81.8	27	95.4	8.8		69.4	4.8	0	0
2018	Brewers Fayre	Burgers	The Black & Blue Burgers	1330	71.9	26.1	113.4	11.6		61.6	2.6	0	0
2018	Brewers Fayre	Entrees	Ultimate Filled Yorkshire Sasuage & Mash	1334	63	23.1	126.1	13.6		57.9	4	0	0
2018	Brewers Fayre	Entrees	Mixed Grill w/ Rump Steak	1508	71	22.6	97.2	9.2		126.2	5.4	0	0
2018	Brewers Fayre	Entrees	Chicken & Full Rack Rib Combo	1632	79.9	22.3	113.7	39.8		119.9	5.5	0	0
2018	Brewers Fayre	Appetisers & Sides	Veg Wellington	650	40.3	22.3	47.9	7.3		13.1	2	0	0
2018	Brewers Fayre	Entrees	Tandoori Mixed Grill w/ Chips	1542	76.4	21.6	134.2	25.5		88.8	6.9	0	0
2018	Brewers Fayre	Entrees	Baked Salmon	762	43.4	21.6	40.5	7.3		61	2.1	0	0
2018	Brewers Fayre	Desserts	Lemon Meringue Pie	606	38.6	21.4	56.1	30.8		6.4	0.4	0	0
2018	Brewers Fayre	Entrees	14oz Rib Eye Steak w/ Peppercorn Sauce	1296	59.7	20.9	96.6	12.5		97.2	1.8	0	0
2018	Brewers Fayre	Entrees	Mixed Grill	1434	65.9	20.1	100.3	9		98.5	4.9	0	0
2018	Brewers Fayre	Entrees	Tandoori Mixed Grill w/ Rice	1371	64.4	20.1	112.3	25.8		88.1	7	0	0
2018	Brewers Fayre	Desserts	Belgian Waffle w/ Salted Caramel Ice Cream	628	32.3	20	74.8	33.4		8.8	0.8	0	0
2018	Brewers Fayre	Desserts	Belgian Waffle w/ Salted Caramel Ice Cream	628	32.3	20	74.8	33.4		8.8	0.8	0	0
2018	Brewers Fayre	Burgers	The New Yorker Burgers	1152	60.4	19.7	107.1	12.4		48	2.1	0	0
2018	Brewers Fayre	Entrees	Fish Pie	810	37.9	19.5	68.3	11		42.1	3.5	0	0
2018	Brewers Fayre	Desserts	Summer Berry Cheesecake	446	34.3	19.5	28.2	19.5		6	0.6	0	0
2018	Brewers Fayre	Entrees	Slow Cooked Lamb Shank	623	35.4	19.1	40.3	7.9		33.3	2.2	0	0
2018	Brewers Fayre	Burgers	Beef, Cheese & Mushroom Burgers	1103	57.2	19	105.4	10.8		45.2	1.5	0	0
2018	Brewers Fayre	Burgers	Beef, Cheese & Mushroom Burgers	1103	57.2	19	105.4	10.8		45.2	1.5	0	0
2018	Brewers Fayre	Entrees	Smoked Haddock Fishcakes	663	41.4	18.6	48.2	5.4		35.9	1.6	0	0
2018	Brewers Fayre	Desserts	Profiteroles	423	30.7	18.4	31.9	24.9		4.5	0.3	0	0
2018	Brewers Fayre	Desserts	Profiteroles	423	30.7	18.4	31.9	24.9		4.5	0.3	0	0
2018	Brewers Fayre	Entrees	Three Cheese Quiche	570	36.4	18	42.2	10.5		19.7	1.2	0	0
2018	Brewers Fayre	Entrees	Full Rack of Ribs	1240	62.5	17.8	104.8	32.1		69.7	3.5	0	0
2018	Brewers Fayre	Entrees	Three Cheese Quiche	622	36.5	17.8	52.3	7.5		21	1.2	0	0
2018	Brewers Fayre	Appetisers & Sides	Combo Feast	1987	104.8	17.3	184.4	22		75	7.6	0	0
2018	Brewers Fayre	Burgers	The Cheesy Chick Burgers	1328	69.3	17.2	135.4	12.5		43.3	3.8	0	0
2018	Brewers Fayre	Desserts	Trip of puddings	762	42.4	17.1	85.9	59.8		8.3	1.2	0	0
2018	Brewers Fayre	Desserts	Choc a Block Cadbury Sundae	642	27.9	16.8	80.7	67.5		11.2	0.4	0	0
2018	Brewers Fayre	Desserts	Belgian Waffle w/ Choc Honeycomb Ice Cream	604	28.1	16.8	79.2	35.8		7.8	0.7	0	0
2018	Brewers Fayre	Desserts	Belgian Waffle w/ Choc Honeycomb Ice Cream	604	28.1	16.8	79.2	35.8		7.8	0.7	0	0
2018	Brewers Fayre	Sandwiches	Ham & Cheese Sandwich w/ Brown Bread	723	34.9	16.6	59.1	2.6		41.1	4	0	0
2018	Brewers Fayre	Sandwiches	Ham & Cheese Sandwich w/ White Bread	708	34.9	16.6	56.5	3		40.5	3.9	0	0
2018	Brewers Fayre	Desserts	Salted Caramel Chocolate & Popcorn Sundae	690	30.5	16.3	86.7	74.3		11	0.7	0	0
2018	Brewers Fayre	Entrees	Sweet Potato & Feta Lasagne	742	39.3	15.9	69.6	17.8		24.2	3	0	0
2018	Brewers Fayre	Entrees	Sweet Potato & Feta Lasagne	742	39.3	15.9	69.6	17.8		24.2	3	0	0
2018	Brewers Fayre	Entrees	Double Smothered Chicken	1209	47.3	15.8	104.2	22.1		95.5	5.4	0	0
2018	Brewers Fayre	Entrees	Double Smothered Chicken	1209	47.3	15.8	104.2	22.1		95.5	5.4	0	0
2018	Brewers Fayre	Entrees	Salmon & Prawn Rigatoni Pasta	681	32.4	15.8	68.9	6.3		26.7	3.4	0	0
2018	Brewers Fayre	Desserts	Gin & Tonic Trifle	547	28	15.8	66.5	46.4		7	0.5	0	0
2018	Brewers Fayre	Burgers	The Cheesy Chick Burgers w/out the Bun	1101	62.3	14.8	101.6	6.9		37.3	3.3	0	0
2018	Brewers Fayre	Entrees	Savaloy	457	41.2	14.8	0.1	0.7		20	2.4	0	0
2018	Brewers Fayre	Entrees	Chicken & Rib Combo	1252	58.5	14.5	98.4	27.3		88.3	4	0	0
2018	Brewers Fayre	Entrees	Sausage, Egg & Chips	923	48.6	14.5	87.3	6.1		37.9	2.3	0	0
2018	Brewers Fayre	Entrees	Sausage, Egg & Chips	923	48.6	14.5	87.3	6.1		37.9	2.3	0	0
2018	Brewers Fayre	Desserts	Black Forest Ice Cream Sundae	715	25.5	13.6	103.8	83.9		11.5	0.4	0	0
2018	Brewers Fayre	Toppings & Ingredients	Dessicated , Coconut Dip, per 25g	158	15.5	13.4	1.6	1.6		1.4	0.2	0	0
2018	Brewers Fayre	Appetisers & Sides	Smoked Haddock Fishcakes	341	23.6	13.1	23.4	1.1		21.1	0.8	0	0
2018	Brewers Fayre	Appetisers & Sides	Crispy Potato Dippers	487	28.7	12.5	34.2	2.7		22.3	1.7	0	0
2018	Brewers Fayre	Fried Potatoes	Crispy Potato Dippers	487	28.7	12.5	34.2	2.7		22.3	1.7	0	0
2018	Brewers Fayre	Entrees	Beef & Pork Lasagne	634	28.3	12.2	64	17		27.9	3.1	0	0
2018	Brewers Fayre	Entrees	Beef & Pork Lasagne	634	28.3	12.2	64	17		27.9	3.1	0	0
2018	Brewers Fayre	Burgers	The Cluck n Ale Burgers	1514	77.1	12.1	147.6	12.6		61.8	4.1	0	0
2018	Brewers Fayre	Entrees	Hand Battered Haddock & Chips w/ Mushy Peas	1129	54.8	11.8	113	5.9		50.2	2.2	0	0
2018	Brewers Fayre	Entrees	Hand Battered Haddock & Chips w/ Mushy Peas	1129	54.8	11.8	113	5.9		50.2	2.2	0	0
2018	Brewers Fayre	Entrees	Hand Battered Haddock & Chips w/ Peas	1091	54.7	11.8	106.5	7.2		47.9	1.3	0	0
2018	Brewers Fayre	Entrees	Hand Battered Haddock & Chips w/ Peas	1091	54.7	11.8	106.5	7.2		47.9	1.3	0	0
2018	Brewers Fayre	Entrees	Chicken Garlic Chicken	1260	63.6	11.7	131.9	6.5		44.5	0.8	0	0
2018	Brewers Fayre	Burgers	Pre Made Cheese Burgers	431	24.6	11.7	24.2	2.2		29.7	0.8	0	0
2018	Brewers Fayre	Toppings & Ingredients	Extra Beef Burgers	327	23.9	10.5	0.1	0.2		27.3	0.3	0	0
2018	Brewers Fayre	Toppings & Ingredients	Extra Beef Burgers	327	23.9	10.5	0.1	0.2		27.3	0.3	0	0
2018	Brewers Fayre	Entrees	Smothered Chicken	918	37.2	10.3	95	13.9		55.2	3.5	0	0
2018	Brewers Fayre	Entrees	Smothered Chicken	918	37.2	10.3	95	13.9		55.2	3.5	0	0
2018	Brewers Fayre	Salads	Burrito Bowl w/ Chicken	687	24.3	10.1	63.8	21.4		49.1	4.2	0	0
2018	Brewers Fayre	Entrees	Mexican Beef Chilli	680	25	9.9	82.7	9.1		23.3	1.8	0	0
2018	Brewers Fayre	Entrees	Mexican Beef Chilli	680	25	9.9	82.7	9.1		23.3	1.8	0	0
2018	Brewers Fayre	Burgers	The Cluck n Ale Burgers w/out the Bun	1287	70	9.8	113.8	7		55.7	3.6	0	0
2018	Brewers Fayre	Desserts	Salted Toffee Apple Crumble	646	24.1	9.8	99.5	65		6.9	1.6	0	0
2018	Brewers Fayre	Desserts	Mini Dirty Mud Pie	293	18.1	9.6	29.3	20.7		2.7	0.3	0	0
2018	Brewers Fayre	Salads	Burrito Bowl Salad	532	21.8	9.5	63.6	20.9		16.4	3	0	0
2018	Brewers Fayre	Toppings & Ingredients	Hollandaise Sauce	136	13.6	9.5	2.7	0.1		13.6	0.3	0	0
2018	Brewers Fayre	Entrees	8oz Sirloin	884	35.9	9.2	89.4	7.2		55.2	1	0	0
2018	Brewers Fayre	Burgers	Kids Bash Street Burgers	677	28.6	9.2	80.9	6.7		29.8	0.5	0	0
2018	Brewers Fayre	Entrees	Vegetarian Filled Yorkshire Sausage & Mash	1061	32.8	9.1	132.1	14.4		47.2	4.1	0	0
2018	Brewers Fayre	Entrees	Chicken & Pesto Pie	485	23	9	43.9	10		25.2	1.3	0	0
2018	Brewers Fayre	Appetisers & Sides	Chicken Liver & Pork Pate	417	20.5	8.8	44.9	15.9		11.4	1.6	0	0
2018	Brewers Fayre	Sandwiches	Spicy Chicken Strip Sandwich w/ Brown Bread	703	31.3	8.7	76.1	2.7		26.2	3.5	0	0
2018	Brewers Fayre	Sandwiches	Spicy Chicken Strip Sandwich w/ White Bread	687	31.3	8.6	73.5	3.1		25.5	3.4	0	0
2018	Brewers Fayre	Desserts	Warm Chocolate Brownie	555	20.1	8.6	82.1	64.8		8.1	0.4	0	0
2018	Brewers Fayre	Desserts	Warm Chocolate Brownie	555	20.1	8.6	82.1	64.8		8.1	0.4	0	0
2018	Brewers Fayre	Entrees	Kids Bangers n Bash	401	21	8.4	30.7	7.9		19.4	1.8	0	0
2018	Brewers Fayre	Entrees	8oz Rump Steak	871	34	8.2	89.4	7.3		59	1.2	0	0
2018	Brewers Fayre	Sandwiches	Fish Goujon Sandwich w/ Brown Bread	728	38.7	8.2	71.5	3.6		21.9	1.7	0	0
2018	Brewers Fayre	Sandwiches	Fish Goujon Sandwich w/ White Bread	713	38.7	8.2	68.9	3.9		21.3	1.7	0	0
2018	Brewers Fayre	Appetisers & Sides	Mac n Cheese Bites	393	22.1	8.1	35.6	1.4		12.1	1.5	0	0
2018	Brewers Fayre	Appetisers & Sides	Mac n Cheese Bites	393	22.1	8.1	35.6	1.4		12.1	1.5	0	0
2018	Brewers Fayre	Entrees	6oz Ranch Steak	414	15	7.9	9.2	6.6		57.8	0.7	0	0
2018	Brewers Fayre	Appetisers & Sides	Cheesy Jalapeno Poppers	378	25.3	7.9	30	3.5		6.7	0.7	0	0
2018	Brewers Fayre	Appetisers & Sides	Cheesy Jalapeno Poppers	378	25.3	7.9	30	3.5		6.7	0.7	0	0
2018	Brewers Fayre	Burgers	Pre Made Beef Burgers	352	18.2	7.8	24.2	2.2		24.5	0.5	0	0
2018	Brewers Fayre	Baked Goods	Garlic Bread w/ Cheese	317	16.7	7.7	28.6	1.2		12.1	1	0	0
2018	Brewers Fayre	Entrees	Fish & Chips w/ Mushy Peas	1212	64.8	7.5	123.8	4.9		37	2.1	0	0
2018	Brewers Fayre	Entrees	Fish & Chips w/ Mushy Peas	1212	64.8	7.5	123.8	4.9		37	2.1	0	0
2018	Brewers Fayre	Entrees	Fish & Chips w/ Peas	1174	64.7	7.4	117.3	6.2		34.7	1.2	0	0
2018	Brewers Fayre	Entrees	Fish & Chips w/ Peas	1174	64.7	7.4	117.3	6.2		34.7	1.2	0	0
2018	Brewers Fayre	Sandwiches	Prawn Sandwich w/ Brown Bread	603	25.5	7.3	65.6	8.3		25.9	2.6	0	0
2018	Brewers Fayre	Sandwiches	Prawn Sandwich w/ White Bread	587	25.5	7.2	63	8.7		25.3	2.6	0	0
2018	Brewers Fayre	Appetisers & Sides	Melting Brie Bites	352	19.1	6.9	29.2	14.1		15.1	1.4	0	0
2018	Brewers Fayre	Appetisers & Sides	Mature Cheddar & Sticky Onion Tart	281	17.3	6.9	20.4	6.6		10.2	0.7	0	0
2018	Brewers Fayre	Appetisers & Sides	Mature Cheddar & Sticky Onion Tart	281	17.3	6.9	20.4	6.6		10.2	0.7	0	0
2018	Brewers Fayre	Burgers	Beef Burgers	214	15.3	6.9	0.1	0.1		19	0.2	0	0
2018	Brewers Fayre	Toppings & Ingredients	Fried Mushrooms, per 100g	96	10.5	6.8	0.1	0.1		0.1	0.2	0	0
2018	Brewers Fayre	Entrees	Grilled Gammon Steak w/ Eggs	787	27.3	6.7	75.2	4.4		64.8	3.3	0	0
2018	Brewers Fayre	Entrees	Grilled Gammon Steak w/ Eggs	787	27.3	6.7	75.2	4.4		64.8	3.3	0	0
2018	Brewers Fayre	Sandwiches	Kids The Big Bad Dog	586	23.1	6.7	82.4	6.9		17.9	0.8	0	0
2018	Brewers Fayre	Desserts	Caramel Apple Betty	454	12.8	6.6	77.7	49		6.2	0.5	0	0
2018	Brewers Fayre	Desserts	Caramel Apple Betty	454	12.8	6.6	77.7	49		6.2	0.5	0	0
2018	Brewers Fayre	Entrees	Half Roast Chicken & Chips	827	31.9	6.4	84.8	16.9		56.3	2.4	0	0
2018	Brewers Fayre	Burgers	The South Western Burgers	931	39.8	6.3	118.9	11.1		28.9	2.2	0	0
2018	Brewers Fayre	Burgers	The South Western Burgers	931	39.8	6.3	118.9	11.1		28.9	2.2	0	0
2018	Brewers Fayre	Entrees	Chicken Tikka Curry	863	24	6.2	113.1	25.6		45.3	3.7	0	0
2018	Brewers Fayre	Entrees	Chicken Tikka Curry	863	24	6.2	113.1	25.6		45.3	3.7	0	0
2018	Brewers Fayre	Appetisers & Sides	Chicken Wings	539	33.3	6.2	30.5	9.3		28.7	2.6	0	0
2018	Brewers Fayre	Fried Potatoes	Chips, per 200g	404	19.6	6.2	51.2	1.4		5.6	0.2	0	0
2018	Brewers Fayre	Fried Potatoes	Chips, per 200g	404	19.6	6.2	51.2	1.4		5.6	0.2	0	0
2018	Brewers Fayre	Fried Potatoes	Chips, per 200g	404	19.6	6.2	51.2	1.4		5.6	0.2	0	0
2018	Brewers Fayre	Burgers	The Bhaji Burgers	1037	40.7	5.9	130.8	22.8		38	3.1	0	0
2018	Brewers Fayre	Entrees	Grilled Gammon Steak w/ Egg & Pineapple	764	24.1	5.8	84.5	14.8		58.6	3.1	0	0
2018	Brewers Fayre	Entrees	Grilled Gammon Steak w/ Egg & Pineapple	764	24.1	5.8	84.5	14.8		58.6	3.1	0	0
2018	Brewers Fayre	Desserts	Kids Nice Cream w/ Caramel Sauce	242	9.3	5.8	31.3	27.4		5.2	0.2	0	0
2018	Brewers Fayre	Salads	Grilled Chicken & Bacon Salad	431	18.9	5.6	12.5	11.3		50.9	4.7	0	0
2018	Brewers Fayre	Salads	Grilled Chicken & Bacon Salad	431	18.9	5.6	12.5	11.3		50.9	4.7	0	0
2018	Brewers Fayre	Desserts	Kids Nice Cream w/ Chocolate Sauce	242	9	5.6	31.7	26.1		5.1	0.2	0	0
2018	Brewers Fayre	Desserts	Kids Nice Cream w/ Raspberry Sauce	241	8.9	5.5	31.9	26.7		5	0.2	0	0
2018	Brewers Fayre	Entrees	Beef & Onion Pie	205	11.3	5.4	19.4	0.9		5.6	0.3	0	0
2018	Brewers Fayre	Appetisers & Sides	Mozzarella Sticks	330	19.7	5.3	23.3	1.7		13.6	1.4	0	0
2018	Brewers Fayre	Appetisers & Sides	Savoy Cabbage, per 100g	106	8.5	5.3	4.2	4.1		1.8	0.2	0	0
2018	Brewers Fayre	Entrees	Kids Tomato Pasta & Chicken Meatballs	552	19.7	5.2	60.5	9.7		30.1	1.1	0	0
2018	Brewers Fayre	Sandwiches	Pre Made Hot Dog	300	13.6	5.2	31.5	4.8		12.7	1.6	0	0
2018	Brewers Fayre	Toppings & Ingredients	Butter Portion, per 10g	74	8.1	5.2	0.1	0.1		0.1	0.2	0	0
2018	Brewers Fayre	Sandwiches	Hot Dog	140	12	5.1	0.5	0.5		7.4	0.9	0	0
2018	Brewers Fayre	Appetisers & Sides	Caul Cheese, per 100g	124	8.8	5.1	4.9	1.9		5.8	0.7	0	0
2018	Brewers Fayre	Entrees	Grilled Gammon Steak w/ Pineapple	742	20.8	5	93.9	25.2		52.5	3	0	0
2018	Brewers Fayre	Entrees	Grilled Gammon Steak w/ Pineapple	742	20.8	5	93.9	25.2		52.5	3	0	0
2018	Brewers Fayre	Desserts	Ice Cream w/ Caramel Sauce	255	7.8	5	37.7	35.2		5.4	0.2	0	0
2018	Brewers Fayre	Desserts	Ice Cream w/ Caramel Sauce	255	7.8	5	37.7	35.2		5.4	0.2	0	0
2018	Brewers Fayre	Appetisers & Sides	Sausage Rolls, per 2	198	11.3	5	19.1	0.4		4.3	0.7	0	0
2018	Brewers Fayre	Desserts	Mini Cherry Bakewell	289	17.9	4.9	27.9	19.6		3.9	0.4	0	0
2018	Brewers Fayre	Burgers	The Bhaji Burgers w/out the Bun	805	29.8	4.8	120.1	19.3		17.9	1.8	0	0
2018	Brewers Fayre	Appetisers & Sides	Mash Potato, per 100g	142	7.7	4.8	15.2	1.4		2	0.6	0	0
2018	Brewers Fayre	Entrees	Kids Chicken Curry	446	9.9	4.7	65.9	15.9		20.6	0.5	0	0
2018	Brewers Fayre	Entrees	Chicken & Mushroom Pie	203	10.4	4.7	22.5	0.5		4.4	0.3	0	0
2018	Brewers Fayre	Desserts	Kids Plug's Funny Face Sundae	257	7.4	4.6	38.4	31.5		5.5	0.2	0	0
2018	Brewers Fayre	Toppings & Ingredients	Cheese & Bacon	110	8.4	4.6	0.1	0.1		8.4	0.8	0	0
2018	Brewers Fayre	Entrees	Vegetarian Sausage, Egg & Chips	770	29	4.4	87.6	5.3		40.1	1.9	0	0
2018	Brewers Fayre	Entrees	Vegetarian Sausage, Egg & Chips	770	29	4.4	87.6	5.3		40.1	1.9	0	0
2018	Brewers Fayre	Desserts	Ice Cream w/ Chocolate Sauce	227	7	4.4	32.8	27.4		4.9	0.1	0	0
2018	Brewers Fayre	Desserts	Ice Cream w/ Chocolate Sauce	227	7	4.4	32.8	27.4		4.9	0.1	0	0
2018	Brewers Fayre	Desserts	Ice Cream w/ Raspberry Sauce	251	6.8	4.3	39.6	33.2		4.6	0.1	0	0
2018	Brewers Fayre	Desserts	Ice Cream w/ Raspberry Sauce	251	6.8	4.3	39.6	33.2		4.6	0.1	0	0
2018	Brewers Fayre	Entrees	Kids Cod Tasta	603	27.3	4.2	76.3	4.8		15.6	0.3	0	0
2018	Brewers Fayre	Appetisers & Sides	Extra Feast	512	24.3	4.2	63.4	3.8		9.9	1.5	0	0
2018	Brewers Fayre	Toppings & Ingredients	Gammon, per 100g	162	10.4	4	0.2	0.2		16.8	2.8	0	0
2018	Brewers Fayre	Toppings & Ingredients	Cheese Slices	79	6.4	4	0	0		5.2	0.4	0	0
2018	Brewers Fayre	Entrees	Breaded Wholetail Scampi w/ Mushy Peas	948	40.1	3.9	126.7	5		26	4.5	0	0
2018	Brewers Fayre	Entrees	Breaded , Wholetail Scampi w/ Mushy Peas	948	40.1	3.9	126.7	5		26	4.5	0	0
2018	Brewers Fayre	Entrees	Breaded Wholetail Scampi w/ Peas	910	40	3.9	120.1	6.3		23.6	3.6	0	0
2018	Brewers Fayre	Entrees	Breaded , Wholetail Scampi w/ Peas	910	40	3.9	120.1	6.3		23.6	3.6	0	0
2018	Brewers Fayre	Baked Goods	Kids Mini Doughnuts	248	8.4	3.9	39.8	25.3		2.7	0.2	0	0
2018	Brewers Fayre	Appetisers & Sides	Potato Dippers, per portion	80	6.1	3.9	0.7	0.7		5.5	0.3	0	0
2018	Brewers Fayre	Burgers	Vegan Burgers	904	28.9	3.8	124	23.3		38.1	2.9	0	0
2018	Brewers Fayre	Appetisers & Sides	Prawn Cocktail	347	16.8	3.8	29.9	10.7		18.1	2.1	0	0
2018	Brewers Fayre	Entrees	6oz Ranch Steak w/ Chips & Peas	665	18	3.7	71.9	4.4		57.9	0.2	0	0
2018	Brewers Fayre	Appetisers & Sides	Southern Chicken Goujons	491	25	3.7	35.9	7.7		28.9	1.6	0	0
2018	Brewers Fayre	Appetisers & Sides	Southern Chicken Goujons	491	25	3.7	35.9	7.7		28.9	1.6	0	0
2018	Brewers Fayre	Appetisers & Sides	Three Cheese Crustless Quiche, per portion	99	7.5	3.7	4.2	0.6		4.1	0.2	0	0
2018	Brewers Fayre	Entrees	Kids Veggie Bangers n Bash	354	11.8	3.5	37.4	6.4		18.7	2.1	0	0
2018	Brewers Fayre	Appetisers & Sides	Battered Sausage, per sausage	159	11.1	3.5	7.3	0.9		7.8	0.8	0	0
2018	Brewers Fayre	Toppings & Ingredients	Blue Cheese Sauce	64	5.1	3.5	3	0.1		1.2	0.5	0	0
2018	Brewers Fayre	Appetisers & Sides	Cheese & Tomato Sandwich, per 1/4	105	5.7	3.4	8.8	0.8		4.3	0.4	0	0
2018	Brewers Fayre	Appetisers & Sides	Cheese & Tomato Sandwich, per 1/4	105	5.7	3.4	8.8	0.8		4.3	0.4	0	0
2018	Brewers Fayre	Appetisers & Sides	Cheese & Tomato Sandwich,per 1/4	105	5.7	3.4	8.8	0.8		4.3	0.4	0	0
2018	Brewers Fayre	Toppings & Ingredients	Butter, per portion	48	5.3	3.4	0.1	0.1		0	0.1	0	0
2018	Brewers Fayre	Soup	Tomato Soup	239	7.4	3.3	34.8	12.5		5.8	1.7	0	0
2018	Brewers Fayre	Soup	Tomato Soup	239	7.4	3.3	34.8	12.5		5.8	1.7	0	0
2018	Brewers Fayre	Appetisers & Sides	Medley of Green Vegetables	112	5.2	3.2	7.2	4.2		6.9	0.4	0	0
2018	Brewers Fayre	Fried Potatoes	Seasoned Chips, per 100g	202	9.8	3.1	25.7	0.9		2.8	0.2	0	0
2018	Brewers Fayre	Fried Potatoes	Chips, per 100g	202	9.8	3.1	25.6	0.7		2.8	0.1	0	0
2018	Brewers Fayre	Fried Potatoes	Chips, per 100g	202	9.8	3.1	25.6	0.7		2.8	0.1	0	0
2018	Brewers Fayre	Fried Potatoes	Chips, per 100g	202	9.8	3.1	25.6	0.7		2.8	0.1	0	0
2018	Brewers Fayre	Desserts	Profiteroles, 1 plus sauce	92	5.6	3.1	9	5.3		1.2	0	0	0
2018	Brewers Fayre	Salads	Coronation Chicken Salad	519	36.5	3	11.2	8.8		35.3	1.9	0	0
2018	Brewers Fayre	Entrees	Kids Spaghetti Beano,nese	345	8.8	3	48.3	9.3		13.9	1	0	0
2018	Brewers Fayre	Baked Goods	Cheesy Garlic Bread, per slice	142	7.1	3	14.3	0.6		4.8	0.4	0	0
2018	Brewers Fayre	Baked Goods	Cheesy Garlic Bread, per slice	142	7.1	3	14.3	0.6		4.8	0.4	0	0
2018	Brewers Fayre	Entrees	Smoky Paprika Chicken	665	22.8	2.9	76.1	9.1		44	2.1	0	0
2018	Brewers Fayre	Entrees	Smoky Paprika Chicken	665	22.8	2.9	76.1	9.1		44	2.1	0	0
2018	Brewers Fayre	Desserts	Kids Strawberry Yoghurt	127	4.6	2.9	15.8	15.5		5.6	0.2	0	0
2018	Brewers Fayre	Entrees	Red Thai Curry, per 100g	104	4.9	2.9	4	2.5		9.7	0.5	0	0
2018	Brewers Fayre	Toppings & Ingredients	Roasted Chicken, per piece	228	11.1	2.8	0.1	0.1		32	1.1	0	0
2018	Brewers Fayre	Appetisers & Sides	Tempura Prawns, 2 each plus dip	158	9.2	2.8	14.4	5.4		4.2	0.9	0	0
2018	Brewers Fayre	Appetisers & Sides	Tempura Prawns, 2 each plus dip	158	9.2	2.8	14.4	5.4		4.2	0.9	0	0
2018	Brewers Fayre	Appetisers & Sides	Kids Mashed Potato	131	4.5	2.8	19	1.8		2.5	0.6	0	0
2018	Brewers Fayre	Toppings & Ingredients	Roast Beef Topside, per slice	100	6.6	2.8	0	0		10.2	0.1	0	0
2018	Brewers Fayre	Appetisers & Sides	Peas, per 100g	121	4.8	2.7	11.2	5.9		5.5	0.1	0	0
2018	Brewers Fayre	Entrees	Kids Kicking Chicken	490	18.2	2.6	67	4.2		18.2	0.8	0	0
2018	Brewers Fayre	Appetisers & Sides	Kids Chicken Meatballs	196	9.7	2.6	10	4.9		17.1	0.6	0	0
2018	Brewers Fayre	Desserts	Mini Apple Crumble w/ Custard	180	6.4	2.6	28.7	19.5		1.7	0.5	0	0
2018	Brewers Fayre	Appetisers & Sides	Ham & Mustard Sandwich, per 1/4	138	5.6	2.6	9.1	0.9		12.4	1.5	0	0
2018	Brewers Fayre	Appetisers & Sides	Ham & Mustard Sandwich, per 1/4	138	5.6	2.6	9.1	0.9		12.4	1.5	0	0
2018	Brewers Fayre	Appetisers & Sides	Beef Chilli, per 100g	115	6.4	2.6	6	1.1		8.1	0.6	0	0
2018	Brewers Fayre	Appetisers & Sides	Vegetable Samosa, per piece	191	13.7	2.5	13	0.4		2.8	0.6	0	0
2018	Brewers Fayre	Entrees	Spicy Asian Style Noodles w/ Chicken	579	14.5	2.4	64.5	22.6		44.8	4	0	0
2018	Brewers Fayre	Appetisers & Sides	Root Veg Mash, per 100g	87	3.7	2.3	10.5	5		1.1	0.6	0	0
2018	Brewers Fayre	Entrees	Kids Tomato Penne Pasta	347	8.2	2.1	55.5	9.3		9.9	0.9	0	0
2018	Brewers Fayre	Appetisers & Sides	Garlic & Herb Breaded Mushrooms	403	17.3	2	56.6	10.2		8.7	1.4	0	0
2018	Brewers Fayre	Appetisers & Sides	Garlic & Herb Breaded Mushrooms	403	17.3	2	56.6	10.2		8.7	1.4	0	0
2018	Brewers Fayre	Burgers	Pre Made Fishcake Burgers	263	8.7	2	36.9	2.7		10.8	0.6	0	0
2018	Brewers Fayre	Desserts	Chocolate Brownie, 1 plus sauce	146	5.4	2	22.1	16.2		1.8	0.1	0	0
2018	Brewers Fayre	Appetisers & Sides	Tempura Prawns	362	18.9	1.9	39.4	13.1		8.5	2.4	0	0
2018	Brewers Fayre	Appetisers & Sides	Egg Mayo Sandwich, per 1/4	94	4.8	1.9	8.8	0.5		3.8	0.4	0	0
2018	Brewers Fayre	Appetisers & Sides	Egg Mayo Sandwich, per 1/4	94	4.8	1.9	8.8	0.5		3.8	0.4	0	0
2018	Brewers Fayre	Appetisers & Sides	Egg Mayo Sandwich, per 1/4	94	4.8	1.9	8.8	0.5		3.8	0.4	0	0
2018	Brewers Fayre	Appetisers & Sides	Battered Onion Rings	442	24.7	1.8	47.8	5.2		5.4	1.3	0	0
2018	Brewers Fayre	Entrees	Spicy Asian Style Noodles	424	12.1	1.8	64.4	22.1		12.1	2.9	0	0
2018	Brewers Fayre	Entrees	Chicken Tikka Masala Curry, per 100g	108	5.7	1.8	2.4	1.8		11	0.4	0	0
2018	Brewers Fayre	Desserts	Strawberry Frozen Yoghurt	258	2.8	1.7	50.1	50.1		8.2	0.3	0	0
2018	Brewers Fayre	Appetisers & Sides	Tortilla Chips & Dips, 30g plus dip	171	8.6	1.7	20	1.1		2.6	0.3	0	0
2018	Brewers Fayre	Appetisers & Sides	Tortilla Chips & Dips, 30g plus dip	171	8.6	1.7	20	1.1		2.6	0.3	0	0
2018	Brewers Fayre	Burgers	Kids Chicken Burgers	439	7.7	1.6	63.1	8.7		28.1	1.4	0	0
2018	Brewers Fayre	Fried Potatoes	Bowl of Chips	369	12.4	1.6	65.5	0.4		5.2	0	0	0
2018	Brewers Fayre	Burgers	Pre Made Louisianna Chicken Burgers	245	8.2	1.6	30.3	2.1		13.7	0.7	0	0
2018	Brewers Fayre	Toppings & Ingredients	Spicy Mayo, per 100g	227	21.6	1.6	7.2	2.3		0.6	2.4	0	0
2018	Brewers Fayre	Appetisers & Sides	Chicken Goujons, per 3 plus dip	203	10.7	1.6	13.5	1.5		12.4	0.7	0	0
2018	Brewers Fayre	Appetisers & Sides	Chicken Goujons, per 3 plus dip	203	10.7	1.6	13.5	1.5		12.4	0.7	0	0
2018	Brewers Fayre	Appetisers & Sides	Garlic Breaded Mushrooms, per 4 plus dip	123	5.4	1.6	16.2	2.5		2.4	0.5	0	0
2018	Brewers Fayre	Appetisers & Sides	Garlic Breaded Mushrooms, per 4 plus dip	123	5.4	1.6	16.2	2.5		2.4	0.5	0	0
2018	Brewers Fayre	Appetisers & Sides	Garlic Breaded Mushrooms, per 4 plus dip	123	5.4	1.6	16.2	2.5		2.4	0.5	0	0
2018	Brewers Fayre	Appetisers & Sides	Prawn & Marie Rose Sandwich, per 1/4	112	5.4	1.6	10.8	2.2		4.9	0.6	0	0
2018	Brewers Fayre	Appetisers & Sides	Prawn & Marie Rose Sandwich, per 1/4	112	5.4	1.6	10.8	2.2		4.9	0.6	0	0
2018	Brewers Fayre	Appetisers & Sides	Prawn & Marie Rose Sandwich, per 1/4	112	5.4	1.6	10.8	2.2		4.9	0.6	0	0
2018	Brewers Fayre	Entrees	Vegetable Goan Curry, per 100g	72	3.6	1.6	6.1	4.6		2.3	0.3	0	0
2018	Brewers Fayre	Toppings & Ingredients	Extra Chicken Burgers	211	10.7	1.5	12.4	0.1		16.5	0.8	0	0
2018	Brewers Fayre	Toppings & Ingredients	Extra Chicken Burgers	211	10.7	1.5	12.4	0.1		16.5	0.8	0	0
2018	Brewers Fayre	Appetisers & Sides	BBQ Pulled Pork, per 100g	124	4.2	1.5	13.6	10.6		7.8	1.3	0	0
2018	Brewers Fayre	Toppings & Ingredients	Chicken Wings, per wing	120	7.9	1.5	5.2	0.4		6.8	0.6	0	0
2018	Brewers Fayre	Appetisers & Sides	Spicy Chicken Drumsticks	105	5.6	1.5	1.4	0.4		12.1	0.7	0	0
2018	Brewers Fayre	Toppings & Ingredients	Hot Chicken Drumsticks, per drumstick	105	5.6	1.5	1.5	0.4		12.2	0.7	0	0
2018	Brewers Fayre	Toppings & Ingredients	Piri Drumsticks, per drumstick	105	5.6	1.5	1.4	0.4		12.1	0.7	0	0
2018	Brewers Fayre	Appetisers & Sides	Plain Chicken Drumsticks	102	5.5	1.5	1	0.3		12.1	0.3	0	0
2018	Brewers Fayre	Appetisers & Sides	Chicken & Bacon Sandwich, per 1/4	76	3.5	1.5	9.1	0.5		1.6	0.3	0	0
2018	Brewers Fayre	Appetisers & Sides	Pilau Rice, per 100g	138	4.3	1.4	21.2	0.1		3.4	0.3	0	0
2018	Brewers Fayre	Baked Goods	Kids Garlic Bread	112	4.6	1.4	14.5	0.8		2.5	0.3	0	0
2018	Brewers Fayre	Baked Goods	Kids Grrrrrlic Bread	109	4.6	1.4	14.2	0.5		2.4	0.3	0	0
2018	Brewers Fayre	Baked Goods	Garlic Bread, per slice	109	4.6	1.4	14.2	0.5		2.4	0.3	0	0
2018	Brewers Fayre	Appetisers & Sides	Roast Pots, per 100g	148	4.6	1.3	25.8	0.6		2.2	0.1	0	0
2018	Brewers Fayre	Appetisers & Sides	Onion Rings, per 100g	297	16.6	1.2	32.1	3.5		3.6	0.9	0	0
2018	Brewers Fayre	Toppings & Ingredients	Onion Rings, per 100g	297	16.6	1.2	32.1	3.5		3.6	0.9	0	0
2018	Brewers Fayre	Fried Potatoes	Kids Chips	277	9.3	1.2	49.3	0.3		3.9	0	0	0
2018	Brewers Fayre	Burgers	Pre Made Grilled Chicken Burgers	213	4	1.2	24.1	2.5		21.3	1	0	0
2018	Brewers Fayre	Desserts	Kids Strawberry Frozen Yoghurt	211	2.2	1.2	41.4	35.9		6.2	0.2	0	0
2018	Brewers Fayre	Appetisers & Sides	Battered Fish, per piece	149	10	1.2	8.5	0.4		5.9	0.2	0	0
2018	Brewers Fayre	Appetisers & Sides	Fish Cake, per fishcake	126	5.9	1.2	13	0.8		5.5	0.3	0	0
2018	Brewers Fayre	Burgers	Fishcake Burgers	124	5.8	1.2	12.8	0.6		5.4	0.3	0	0
2018	Brewers Fayre	Toppings & Ingredients	Burgers Sauce, per 25g	62	9.8	1.2	4.4	4.1		0.2	0.3	0	0
2018	Brewers Fayre	Fried Potatoes	Sweet Potato Fries	350	15.1	1.1	53.3	22.6		2.4	0.6	0	0
2018	Brewers Fayre	Appetisers & Sides	Peas, per 100g	97	2.3	1.1	11	5.8		5.4	0	0	0
2018	Brewers Fayre	Entrees	Beef Madras Curry, per 100g	94	4.7	1.1	2.9	2.9		9.4	0.4	0	0
2018	Brewers Fayre	Baked Goods	Garlic Naan Bread, per piece	48	2.9	1.1	4.5	0.1		0.8	0.2	0	0
2018	Brewers Fayre	Toppings & Ingredients	Margarine Portion	43	4.7	1.1	0	0		0	0.1	0	0
2018	Brewers Fayre	Toppings & Ingredients	Spread, per portion	43	4.7	1.1	0	0		0	0.1	0	0
2018	Brewers Fayre	Toppings & Ingredients	Stuffing, per 100g	91	2.6	1	14.8	1.3		1.9	0.8	0	0
2018	Brewers Fayre	Baked Goods	Plain Naan Bread, per piece	38	1.9	1	4.4	0.1		0.8	0.1	0	0
2018	Brewers Fayre	Entrees	Kids Pancakes	278	4.9	0.9	51.9	29		5.2	0.1	0	0
2018	Brewers Fayre	Toppings & Ingredients	Spicy Dippers, per 100g	153	6.6	0.9	20.6	0.8		2.7	0.2	0	0
2018	Brewers Fayre	Appetisers & Sides	Pop in Chicken Sandwich, per 6	122	6.1	0.9	7.9	0		8.9	0.3	0	0
2018	Brewers Fayre	Toppings & Ingredients	Gravy, per 100g	40	2.4	0.9	3.8	0.2		0.6	0.9	0	0
2018	Brewers Fayre	Toppings & Ingredients	Gravy, per 100g	40	2.4	0.9	3.8	0.2		0.6	0.9	0	0
2018	Brewers Fayre	Appetisers & Sides	Coleslaw	138	10.4	0.8	8.1	5.9		1.3	0.7	0	0
2018	Brewers Fayre	Baked Goods	Kids Burgers Bun	128	2.8	0.8	22.3	0.6		5.1	0.2	0	0
2018	Brewers Fayre	Baked Goods	Burgers Buns	128	2.8	0.8	22.3	0.6		5.1	0.2	0	0
2018	Brewers Fayre	Burgers	Louisianna Chicken Burgers	106	5.3	0.8	6.2	0		8.3	0.4	0	0
2018	Brewers Fayre	Toppings & Ingredients	Breaded Chicken, per piece	106	5.3	0.8	6.2	0		8.3	0.4	0	0
2018	Brewers Fayre	Toppings & Ingredients	Yoghurt & Mint Dip, per 25g	20	1	0.7	1.7	1.7		1.1	0.1	0	0
2018	Brewers Fayre	Fried Potatoes	Kids Sweet Potato Fries	200	8.6	0.6	30.4	12.9		1.4	0.4	0	0
2018	Brewers Fayre	Toppings & Ingredients	Coleslaw, per 100g	99	7.4	0.6	6.3	4.6		1	0.5	0	0
2018	Brewers Fayre	Toppings & Ingredients	Coleslaw, per 100g	99	7.4	0.6	6.3	4.6		1	0.5	0	0
2018	Brewers Fayre	Toppings & Ingredients	Streaky Bacon	31	2	0.6	0.1	0		3.2	0.5	0	0
2018	Brewers Fayre	Toppings & Ingredients	Mayonnaise, per 25g	66	6.4	0.5	1.8	0.6		0.1	0.4	0	0
2018	Brewers Fayre	Toppings & Ingredients	Mayonnaise, per 25g	66	6.4	0.5	1.8	0.6		0.1	0.4	0	0
2018	Brewers Fayre	Toppings & Ingredients	Horseradish Sauce, per 28g	53	3.7	0.5	3.6	3.4		1	1.2	0	0
2018	Brewers Fayre	Toppings & Ingredients	Cod Cubes	49	3	0.5	3.7	0.4		1.5	0	0	0
2018	Brewers Fayre	Appetisers & Sides	Kids Brown Rice	192	1.2	0.4	39.6	0.1		4.6	0.1	0	0
2018	Brewers Fayre	Toppings & Ingredients	Roast Turkey, per 100g	121	1.8	0.4	4.2	0		72.9	2.5	0	0
2018	Brewers Fayre	Appetisers & Sides	Onion Rings, per 3	110	6.2	0.4	11.9	1.3		1.3	0.3	0	0
2018	Brewers Fayre	Appetisers & Sides	Onion Rings , per 3	110	6.2	0.4	11.9	1.3		1.3	0.3	0	0
2018	Brewers Fayre	Burgers	Grilled Chicken Burgers	74	1.1	0.4	0.1	0.4		15.8	0.7	0	0
2018	Brewers Fayre	Toppings & Ingredients	Grilled Chicken, per piece	74	1.1	0.4	0.1	0.4		15.8	0.7	0	0
2018	Brewers Fayre	Toppings & Ingredients	Tartare Sauce, per 25g	52	1.8	0.4	1.7	0.7		0.1	0.5	0	0
2018	Brewers Fayre	Toppings & Ingredients	English Mustard, per 28g	51	2.9	0.4	4.2	3.3		1.7	2	0	0
2018	Brewers Fayre	Toppings & Ingredients	Peppercorn Sauce	29	0.7	0.4	4.1	2.2		1.5	0.7	0	0
2018	Brewers Fayre	Toppings & Ingredients	Curry Sauce, per 25g	26	1.8	0.4	1.9	0.5		0.2	0.2	0	0
2018	Brewers Fayre	Entrees	Chicken Achari Curry, per 100g	88	3.6	0.3	4	2.5		9.7	0.5	0	0
2018	Brewers Fayre	Toppings & Ingredients	Fried Onions, per 100g	83	5	0.3	7.4	5.2		1.2	0	0	0
2018	Brewers Fayre	Salads	Mixed Side Salad	49	2.2	0.3	5.8	5.1		1.1	0.2	0	0
2018	Brewers Fayre	Appetisers & Sides	Plain Rice, per 100g	352	1	0.2	77	0.6		8	0	0	0
2018	Brewers Fayre	Toppings & Ingredients	Rice, per 100g	352	1	0.2	77	0.6		8	0	0	0
2018	Brewers Fayre	Appetisers & Sides	Kids Mini Jacket Potatoes	155	0.3	0.2	32.6	3.7		4.1	0.1	0	0
2018	Brewers Fayre	Appetisers & Sides	Hot Dog Rolls	149	1.4	0.2	29.2	3.3		5	0.5	0	0
2018	Brewers Fayre	Toppings & Ingredients	BBQ Beans, per 100g	106	1.6	0.2	16.9	11.4		4	0.7	0	0
2018	Brewers Fayre	Appetisers & Sides	Yorkshire Puddings, per yorkshire	82	2.7	0.2	11	0.7		2.9	0.2	0	0
2018	Brewers Fayre	Entrees	Saag Aloo Curry, per 100g	76	3.6	0.2	8.3	0.7		1.9	0.4	0	0
2018	Brewers Fayre	Appetisers & Sides	Kids Mini Corn on the Cob	59	1.3	0.2	9.2	5.8		1.8	0	0	0
2018	Brewers Fayre	Appetisers & Sides	Sweet Potato Bhaji, per bhaji	58	2.5	0.2	6.6	3.5		1.9	0.4	0	0
2018	Brewers Fayre	Toppings & Ingredients	Tomato Soup, per 100g	34	0.9	0.2	5.3	3.9		0.8	0.4	0	0
2018	Brewers Fayre	Baked Goods	Bread Roll, per roll	109	0.5	0.1	22.5	1.3		3.6	0.4	0	0
2018	Brewers Fayre	Toppings & Ingredients	Tennessee Whiskey w/ Jack Daniel's	89	0.8	0.1	19.7	18		0.6	0.7	0	0
2018	Brewers Fayre	Appetisers & Sides	Red Cabbage, per 100g	85	0.3	0.1	18.1	15.7		1.1	0.9	0	0
2018	Brewers Fayre	Appetisers & Sides	Mushy Peas, per 100g	85	0.5	0.1	12.8	2		5.4	0.9	0	0
2018	Brewers Fayre	Appetisers & Sides	Kids Veggie Sticks	51	0.3	0.1	8.4	6.3		2.6	0.1	0	0
2018	Brewers Fayre	Appetisers & Sides	Kids Baked Beans	51	0.8	0.1	7.2	3.8		2.5	0.4	0	0
2018	Brewers Fayre	Appetisers & Sides	Kids Peashooter Peas	47	0.4	0.1	6.3	3.3		3.1	0	0	0
2018	Brewers Fayre	Toppings & Ingredients	Mini Corn, per cob	29	0.7	0.1	4.6	2.9		0.9	0	0	0
2018	Brewers Fayre	Toppings & Ingredients	Corn on the Cob, per cob	29	0.7	0.1	4.6	2.9		0.9	0	0	0
2018	Brewers Fayre	Appetisers & Sides	Kids Veggie Sticks	28	0.2	0.1	5.2	3.6		0.7	0	0	0
2018	Brewers Fayre	Toppings & Ingredients	Sliced Tomatoes, per 100g	20	0.3	0.1	3.1	3.1		0.7	0	0	0
2018	Brewers Fayre	Toppings & Ingredients	Sliced Tomatoes, per 100g	20	0.3	0.1	3.1	3.1		0.7	0	0	0
2018	Brewers Fayre	Appetisers & Sides	Mixed Salad, per 1/4 portion	13	0.6	0.1	1.4	1.3		0.3	0	0	0
2018	Brewers Fayre	Appetisers & Sides	Mixed Salad, per 1/4 portion	13	0.6	0.1	1.4	1.3		0.3	0	0	0
2018	Brewers Fayre	Appetisers & Sides	Mixed Salad, per 1/4 portion	13	0.6	0.1	1.4	1.3		0.3	0	0	0
2018	Brewers Fayre	Toppings & Ingredients	Mango Chutney Dip, per 25g	60	0	0	14.9	11.2		0.1	0.7	0	0
2018	Brewers Fayre	Toppings & Ingredients	Cranberry Sauce, per 28g	50	0	0	12.3	12.2		0.1	0.1	0	0
2018	Brewers Fayre	Appetisers & Sides	Kids Fab & Fruity Salad	49	0.1	0	10.3	10.3		0.6	0	0	0
2018	Brewers Fayre	Toppings & Ingredients	Red Onion, per 100g	42	0.2	0	7.8	5.5		1.3	0	0	0
2018	Brewers Fayre	Toppings & Ingredients	Sliced Red Onion, per 100g	42	0.2	0	7.8	5.5		1.3	0	0	0
2018	Brewers Fayre	Toppings & Ingredients	Mustard, per 25g	33	0.9	0	4.2	2.2		1	0.7	0	0
2018	Brewers Fayre	Appetisers & Sides	Poppadom, per poppadum	32	0.2	0	4.6	0.1		2.4	0.5	0	0
2018	Brewers Fayre	Toppings & Ingredients	Mild Mustard, per 25g	31	0.9	0	4.2	2.2		1	0.7	0	0
2018	Brewers Fayre	Appetisers & Sides	Vegetable Sticks & Dip, 2 each plus dip	28	0.2	0	4.5	3.4		1.6	0.1	0	0
2018	Brewers Fayre	Appetisers & Sides	Vegetable Sticks & Dip, 2 each plus dip	28	0.2	0	4.5	3.4		1.6	0.1	0	0
2018	Brewers Fayre	Appetisers & Sides	Vegetable Sticks & Dip, 2 each plus dip	28	0.2	0	4.5	3.4		1.6	0.1	0	0
2018	Brewers Fayre	Toppings & Ingredients	Apple Sauce, per 28g	27	0	0	6.3	5.3		0.1	0	0	0
2018	Brewers Fayre	Toppings & Ingredients	Relish, per 25g	27	0	0	6.2	5.5		0.3	0.2	0	0
2018	Brewers Fayre	Toppings & Ingredients	BBQ Beans, per 25g	26	0.4	0	4.2	2.9		1	0.2	0	0
2018	Brewers Fayre	Toppings & Ingredients	BBQ Sauce, per 25g	20	0	0	4.6	3.6		0.2	0.4	0	0
2018	Brewers Fayre	Toppings & Ingredients	BBQ Sauce, per 25g	20	0	0	4.6	3.6		0.2	0.4	0	0
2018	Brewers Fayre	Salads	Salad, per 100g	16	0.3	0	1.9	1.9		0.7	0	0	0
2018	Brewers Fayre	Toppings & Ingredients	Lettuce, per 100g	16	0.3	0	1.9	1.9		0.7	0	0	0
2018	Brewers Fayre	Toppings & Ingredients	Ketchup, per 25g	13	0.1	0	2.6	1.5		0.3	0.4	0	0
2018	Brewers Fayre	Toppings & Ingredients	Tomato Ketchup, per 25g	13	0.1	0	2.6	1.5		0.3	0.4	0	0
2018	Brewers Fayre	Toppings & Ingredients	Ketchup, per 25g	13	0.1	0	2.6	1.5		0.3	0.4	0	0
2018	Brewers Fayre	Toppings & Ingredients	Sliced Gherkins, per 25g	8	0.1	0	1.2	1		0.1	0.2	0	0
2018	Brewers Fayre	Toppings & Ingredients	Gherkins, per 25g	8	0.1	0	1.2	1		0.1	0.2	0	0
2018	Brewers Fayre	Salads	Kids Side Salad	7	0.1	0	1.1	1		0.3	0	0	0
2018	Brewers Fayre	Toppings & Ingredients	Tomato, Red Onion & Cori&er Mix Dip, per 25g	6	0.1	0	1.1	0.9		0.2	0	0	0
2018	Brewers Fayre	Toppings & Ingredients	Lemon Wedge	2	0	0	0.2	0.2		0.1	0	0	0
2018	Brewers Fayre	Toppings & Ingredients	HP Sauce									0	0
2018	Brewers Fayre	Toppings & Ingredients	Vinegar									0	0
2018	Burgers King	Burgers	Bacon King Flame Grilled Burgers	1040	59	26	58	14		69		0	1
2018	Burgers King	Burgers	Big King XL Flame Grilled Burgers	1010	60	23	58	13		59		0	1
2018	Burgers King	Burgers	Bacon Double XL Flame Grilled Burgers	930	51	23	55	13		61		0	1
2018	Burgers King	Desserts	Chocolate Brownie Hottie	450	28	20	45	36		6		0	1
2018	Burgers King	Burgers	Double Whopper Flame Grilled Sandwich Burgers	870	50	16	55	12		50		0	1
2018	Burgers King	Sandwiches	Sausage Croissanwich	600	36	16	44	7		25		0	1
2018	Burgers King	Baked Goods	Doughnuts	540	34	16	52	21		7		0	1
2018	Burgers King	Burgers	Steakhouse Flame Grilled Burgers	670	34	15	53	14		37		0	1
2018	Burgers King	Sandwiches	Double Croissanwich	540	34	15	33	6		27		0	1
2018	Burgers King	Desserts	Warm Belgian Waffle	500	24	14	66	45		6		0	1
2018	Burgers King	Burgers	Angus Classic Flame Grilled Burgers	600	29	12	44	10		40		0	1
2018	Burgers King	Burgers	Chicken Bacon King Burgers	690	32	11	56	8		44		0	1
2018	Burgers King	Burgers	Long Big King Flame Grilled Burgers	620	34	11	46	10		31		0	1
2018	Burgers King	Beverages	Oreo Shake	570	18	11	90	76		11		0	1
2018	Burgers King	Burgers	Long Chilli Cheese Flame Grilled Burgers	480	28	11	28	5		28		0	1
2018	Burgers King	Sandwiches	Bacon Croissanwich	400	23	11	32	6		18		0	1
2018	Burgers King	Burgers	Double CheeseBurgers Flame Grilled Burgers	440	23	10	29	7		28		0	1
2018	Burgers King	Sandwiches	Sausage King Muffin	430	23	10	28	2		26		0	1
2018	Burgers King	Appetisers & Sides	Mozzarella Sticks, 5 Pieces	340	22	10	21	1		16		0	1
2018	Burgers King	Appetisers & Sides	Onion Rings, 16 Pieces	710	35	9	82	9		12		0	1
2018	Burgers King	Burgers	Veggie Bean Burgers	550	26	9	62	9		15		0	1
2018	Burgers King	Burgers	Long Texas BBQ Flame Grilled Burgers	540	24	9	53	9		27		0	1
2018	Burgers King	Burgers	Long Pepperoni Flame Grilled Burgers	490	22	9	43	9		173		0	1
2018	Burgers King	Appetisers & Sides	Chilli Cheese Bites, 6 Pieces	370	20	9	39	2		11		0	1
2018	Burgers King	Burgers	Bacon Cheese Chicken Royale Burgers	560	24	8	53	8		30		0	1
2018	Burgers King	Burgers	Whopper Flame Grilled Sandwich Burgers	540	22	8	57	12		28		0	1
2018	Burgers King	Fried Potatoes	Hash Browns, Large	380	26	8	30	0		3		0	1
2018	Burgers King	Burgers	Bacon Double CheeseBurgers Flame Grilled Burgers	360	17	8	30	7		21		0	1
2018	Burgers King	Appetisers & Sides	Onion Rings, 12 Pieces	530	27	7	62	7		9		0	1
2018	Burgers King	Baked Goods	Chocolate Muffin	480	31	7	47	32		4		0	1
2018	Burgers King	Fried Potatoes	Fries Super	470	21	7	62	0		6		0	1
2018	Burgers King	Beverages	Strawberry Milkshake	430	9	7	75	68		12		0	1
2018	Burgers King	Beverages	Chocolate Milkshake	430	10	7	73	61		12		0	1
2018	Burgers King	Beverages	Vanilla Milkshake	370	9	7	59	52		12		0	1
2018	Burgers King	Entrees	Mini,pancakes & Syrup, 9 Pieces	360	15	7	52	26		4		0	1
2018	Burgers King	Sandwiches	Bacon King Muffin	320	15	7	28	3		19		0	1
2018	Burgers King	Appetisers & Sides	Emmental Bites, 5 Pieces	280	17	7	16			14		0	1
2018	Burgers King	Sandwiches	BLT Chicken Wrap	450	20	6	43	5		24		0	1
2018	Burgers King	Beverages	Cappuccino Large	360	8	6	62	49		9		0	1
2018	Burgers King	Fried Potatoes	Hash Browns, Regular	280	19	6	22	0		2		0	1
2018	Burgers King	Desserts	Oreo King Fusion	260	10	6	39	35		5		0	1
2018	Burgers King	Appetisers & Sides	Chilli Cheese Bites, 4 Pieces	240	13	6	25	1		7		0	1
2018	Burgers King	Appetisers & Sides	Mozzarella Sticks, 3 Pieces	210	13	6	13			9		0	1
2018	Burgers King	Desserts	Caramel Sundae	90	7	6	41	39		4		0	1
2018	Burgers King	Baked Goods	Blueberry Muffin	430	24	5	48	41		5		0	1
2018	Burgers King	Fried Potatoes	Fries Large	400	18	5	52	0		5		0	1
2018	Burgers King	Entrees	Chicken Strips, 4 Pieces	380	19	5	25	0		26		0	1
2018	Burgers King	Burgers	CheeseBurgers Flame Grilled Burgers	300	13	5	30	7		17		0	1
2018	Burgers King	Burgers	Kids CheeseBurgers Flame Grilled Burgers	290	12	5	28	6		17		0	1
2018	Burgers King	Entrees	Chicken Nuggets, 6 Pieces	290	18	5	16			17		0	1
2018	Burgers King	Beverages	Cappuccino Regular	280	7	5	46	36		7		0	1
2018	Burgers King	Burgers	Chicken Tendercrisp Burgers	520	18	4.5	58	7		29		0	1
2018	Burgers King	Burgers	Chicken Burgers	390	21	4.5	39	5		12		0	1
2018	Burgers King	Entrees	Mini,pancakes & Syrup, 6 Pieces	270	10	4.5	41	22		3		0	1
2018	Burgers King	Desserts	Chocolate Sundae	240	7	4.5	42	38		4		0	1
2018	Burgers King	Desserts	Strawberry Sundae	220	7	4.5	39	36		11		0	1
2018	Burgers King	Appetisers & Sides	Chilli Cheese Bites, 3 Pieces	180	10	4.5	19			5		0	1
2018	Burgers King	Appetisers & Sides	Emmental Bites, 3 Pieces	170	10	4.5	10	0		8		0	1
2018	Burgers King	Fried Potatoes	Fries Medium	280	12	4	36	0		4		0	1
2018	Burgers King	Burgers	Kids Chicken Burgers	330	13	3.5	40	6		11		0	1
2018	Burgers King	Burgers	Whopper JR Sandwich Flame Grilled Burgers	330	16	3.5	30	7		14		0	1
2018	Burgers King	Burgers	HamBurgers Flame Grilled Burgers	250	9	3.5	27	6		14		0	1
2018	Burgers King	Burgers	Kids HamBurgers Flame Grilled Burgers	250	9	3.5	27	6		14		0	1
2018	Burgers King	Entrees	Chicken Nuggets, 4 Pieces	190	12	3.5	11	0		11		0	1
2018	Burgers King	Appetisers & Sides	Bacon Cheese Bites, 3 Pieces	160	10	3.5	9			7		0	1
2018	Burgers King	Beverages	Latte	140	6	3.5	19	18		0		0	1
2018	Burgers King	Beverages	Flavoured Lattes	140	6	3.5	19	18		0		0	1
2018	Burgers King	Burgers	Chicken Royale Burgers	440	16	3	52	7		23		0	1
2018	Burgers King	Sandwiches	King Fish Burgers	430	20	3	44	7		18		0	1
2018	Burgers King	Entrees	Chicken Nuggets, 9 Pieces	420	18	3	44	13		19		0	1
2018	Burgers King	Fried Potatoes	Fries Small	220	10	3	29	0		3		0	1
2018	Burgers King	Salads	Crispy Chicken Salad	210	10	3	15	6		16		0	1
2018	Burgers King	Burgers	Kids Veggie Burgers	330	12	2.5	49	7		8		0	1
2018	Burgers King	Appetisers & Sides	Onion Rings, 5 Pieces	230	11	2.5	28	3		4		0	1
2018	Burgers King	Entrees	Chicken Strips, 2 Pieces	190	10	2.5	13	0		13		0	1
2018	Burgers King	Desserts	Ice Cream Cone	120	4	2.5	19	17		3		0	1
2018	Burgers King	Appetisers & Sides	Bacon Cheese Bites, 5 Pieces	260	17	1.5	16			12		0	1
2018	Burgers King	Sandwiches	Bacon Butty	210	6	1.5	31	4		9		0	1
2018	Burgers King	Appetisers & Sides	Apple Fries	30	0	0	7	7		0		0	1
2018	Burgers King	Salads	Garden Side Salad	15	0	0	2	2		1		0	1
2018	Burgers King	Beverages	Apple Juice									0	1
2018	Burgers King	Beverages	Soft Drinks									0	1
2018	Burgers King	Beverages	Abbey Well Mineral Water									0	1
2018	Burgers King	Beverages	Orange Juice									0	1
2018	Burgers King	Beverages	Black Coffee									0	1
2018	Burgers King	Beverages	Tea									0	1
2018	Burgers King	Beverages	Hot Chocolate									0	1
2018	Burgers King	Beverages	Kit Kat Shake									0	1
2018	Burgers King	Desserts	Kit Kat Fusion									0	1
2018	Burgers King	Entrees	Quaker Porridge									0	1
2018	Caffe Nero	Beverages	Espresso & Caramel Frappe Crème	615	28.3	17.5	81.9	71.5	0.3	8	0.4	0	0
2018	Caffe Nero	Beverages	Chocolate Milano	458	25.7	16.3	45.2	33.2	5.4	9.3	0.1	0	0
2018	Caffe Nero	Beverages	Hot Chocolate w/ Semi Skimmed Milk, Grande	524	25.8	16.1	56.3	52.2	4.5	15.8	0.4	0	0
2018	Caffe Nero	Toppings & Ingredients	Clotted Cream	234	25.5	15.9	0.9	0.9	0	0.6	0	0	1
2018	Caffe Nero	Desserts	Blackcurrent & Earl Grey Cake	502	27.9	15.3	59.5	43.1	1	5	0.9	0	1
2018	Caffe Nero	Beverages	Hot Chocolate w/ Semi Skimmed Milk, Regular	398	23.2	14.5	36.6	33.9	2.9	10.3	0.2	0	0
2018	Caffe Nero	Beverages	Caramelatte w/ Semi Skimmed Milk	420	23	14.1	42.9	39.9	0	11.1	0.3	0	0
2018	Caffe Nero	Beverages	White Chocolate Mocha w/ Semi Skimmed Milk	397	23	14.1	36.8	30.1	0	11.3	0.5	0	0
2018	Caffe Nero	Beverages	Mocha w/ Semi Skimmed Milk, Grande	363	22.5	13.8	29.6	26	2	10.2	0.2	0	0
2018	Caffe Nero	Baked Goods	Almond Croissant	350	19.8	13.4	34.6	11.3	2.4	8.3	0.5	0	1
2018	Caffe Nero	Desserts	Belgian Chocolate Fudge Cake	560	29.3	13.2	56.6	43.8	4.5	8.3	0.4	0	1
2018	Caffe Nero	Beverages	Hot Chocolate w/ Skimmed Milk, Grande	484	21.1	13	56.6	52.5	4.5	15.8	0.4	0	0
2018	Caffe Nero	Beverages	White Chocolate Mocha w/ Oat Milk	405	25.3	12.8	46.9	29.9	0	2.9	0.3	0	0
2018	Caffe Nero	Beverages	White Chocolate Mocha w/ Coconut Milk	368	23.6	12.8	31.5	27	0.5	6.1	0.2	0	0
2018	Caffe Nero	Beverages	Mocha w/ Semi Skimmed Milk, Regular	305	20.8	12.8	22.2	19	1.6	6.8	0.1	0	0
2018	Caffe Nero	Desserts	Caramel Shortbread	377	21.2	12.6	42.5	30.8	1.1	3.5	0.3	0	1
2018	Caffe Nero	Baked Goods	Cheese Twist	333	19.6	12.6	29	4.3	1.4	9.2	0.5	0	1
2018	Caffe Nero	Beverages	Hot Chocolate w/ Skimmed Milk, Regular	374	20.3	12.5	36.8	34.1	2.9	10.3	0.2	0	0
2018	Caffe Nero	Sandwiches	Ham & Mature Cheddar Croissant	336	20.9	12.4	23.4	3.2	1	14	1.6	0	1
2018	Caffe Nero	Beverages	Caramelatte w/ Soya Milk	406	23.1	12.1	38.1	34.9	1.5	10.1	0.2	0	0
2018	Caffe Nero	Beverages	White Chocolate Mocha w/ Soya Milk	384	23.2	12.1	32.1	25.1	1.5	10.3	0.4	0	0
2018	Caffe Nero	Beverages	Caramelatte w/ Oat Milk	417	23.7	11.9	53.5	38.8	0	2.4	0.3	0	0
2018	Caffe Nero	Beverages	Caramelatte w/ Coconut Milk	380	22	11.9	38.4	35.9	0.5	5.6	0.2	0	0
2018	Caffe Nero	Beverages	Mocha w/ Skimmed Milk, Grande	339	19.7	11.9	29.8	26.2	2	10.2	0.2	0	0
2018	Caffe Nero	Beverages	Mocha w/ Skimmed Milk, Regular	292	19.3	11.8	22.3	19.1	1.6	6.8	0.1	0	0
2018	Caffe Nero	Beverages	Caramelatte w/ Skimmed Milk	388	19.3	11.6	43.1	40.1	0	11.1	0.3	0	0
2018	Caffe Nero	Entrees	Mushroom & Mascarpone Risotto	384	17.5	11.6	43.4	5.6	3.2	11.6	2.6	0	1
2018	Caffe Nero	Beverages	White Chocolate Mocha w/ Skimmed Milk	365	19.3	11.6	37	30.3	0	11.3	0.5	0	0
2018	Caffe Nero	Toppings & Ingredients	Whipped Cream	171	18.1	11.3	1.2	1.2	0	0.9	0	0	0
2018	Caffe Nero	Sandwiches	Ham Hock & Cheddar Tostati Melt	446	17.2	9.8	49.4	2.6	3.7	21.8	1.8	0	1
2018	Caffe Nero	Baked Goods	Maple Pecan Pastry	312	25	9.8	34.7	13.4	1.7	4.3	0.3	0	1
2018	Caffe Nero	Desserts	Milk Chocolate Chunk Cookie	344	17.3	9.7	42.4	25.7	1.5	4	0.4	0	1
2018	Caffe Nero	Appetisers & Sides	Honey Yoghurt	264	14.9	9.6	24.9	21.5	0.2	8.6	0.4	0	1
2018	Caffe Nero	Sandwiches	Brie & Balsamic Onion Chutney Panini	452	15.5	9.4	59.6	6.7	2.7	16.9	1.6	0	1
2018	Caffe Nero	Baked Goods	Shortbread	264	14	9.2	31.2	11.4	0.3	2.8	0.3	0	1
2018	Caffe Nero	Sandwiches	Butchers Sausage Ciabatta Roll	475	25.3	9.1	45.1	3.7	2.4	17.3	2.1	0	1
2018	Caffe Nero	Sandwiches	Mozzarella & Roasted Tomato Tostati Melt	418	19.1	9.1	46.2	1.9	5.3	17.7	1.4	0	1
2018	Caffe Nero	Entrees	Raspberry Yoghurt	249	14.7	9.1	21.3	20.6	0.7	8.5	0.3	0	1
2018	Caffe Nero	Desserts	Triple Chocolate Cookie	336	15.8	8.8	43.6	30.6	1.3	4.2	0.3	0	1
2018	Caffe Nero	Desserts	Belgian Chocolate Brownie	331	17.7	8.8	37.8	29.5	1.8	4.3	0.3	0	1
2018	Caffe Nero	Sandwiches	British Chicken & Bacon Tostati Melt	412	16.8	8.6	39.8	1.4	3.6	24.4	1.9	0	1
2018	Caffe Nero	Baked Goods	Panettone, Mini Classic	374	14.7	8.5	51.5	30	1.2	7.8	0.4	0	1
2018	Caffe Nero	Baked Goods	Pain Au Chocolat	270	15.1	8.5	28.2	7.1	1.1	5.3	0.7	0	1
2018	Caffe Nero	Sandwiches	Mozzarella & Tomato Panini	487	17.8	7.8	54.5	5.8	3.7	25.4	2.1	0	1
2018	Caffe Nero	Baked Goods	Pain Au Raisin	320	13.9	7.7	42.5	20.1	1.8	5.7	0.7	0	1
2018	Caffe Nero	Sandwiches	Chorizo & Sweet Chilli Pepper Tostati	423	16.8	7.6	44.6	6.9	3.9	21.8	1.9	0	1
2018	Caffe Nero	Desserts	Salted Caramel Cheesecake	304	13.1	7.5	40.3	22.2	1	6.9	0.7	0	1
2018	Caffe Nero	Desserts	Belgian Chocolate Cake	398	20.3	7.2	46.5	28.3	3.1	5.8	0.4	0	1
2018	Caffe Nero	Desserts	Chocolate Brownie	278	14.8	7.1	27.4	20.4	5.7	5.6	0.1	0	1
2018	Caffe Nero	Desserts	Caramel Waffles	332	12.4	7	52	30	1.2	2.8	0.5	0	1
2018	Caffe Nero	Sandwiches	Roasted Mushroom & Mascarpone Tostati Melt	395	17.5	6.9	47	1.8	3.8	14.2	1.3	0	1
2018	Caffe Nero	Sandwiches	Smoked Bacon Ciabatta Roll	395	16.4	6.7	40.1	2.8	3	20.3	2.3	0	1
2018	Caffe Nero	Baked Goods	Butter Croissant	204	11.6	6.5	20.4	2.6	0.8	4.2	0.6	0	1
2018	Caffe Nero	Sandwiches	Pole & Line Tuna Melt Panini	504	18.2	6.4	57.6	1.9	3.8	25.7	2.3	0	1
2018	Caffe Nero	Desserts	Carrot Cake	531	25.1	6.2	64.7	42.3	3.7	6.3	0.7	0	1
2018	Caffe Nero	Baked Goods	Apricot Croissant	260	11.3	6.2	34	8	1.7	5.6	0.5	0	1
2018	Caffe Nero	Baked Goods	Belgian Chocolate Filled Muffin	488	25.3	6.1	56.5	37.2	3	7.2	0.5	0	1
2018	Caffe Nero	Desserts	Willies Cacao Milk Chocolate Bar Milk of the Gods	146	9.9	6	12	9.1	0	2.3	0.1	0	1
2018	Caffe Nero	Baked Goods	Chocolate Twist	320	15.4	5.8	39.3	18.7	1.3	6.1	0.7	0	1
2018	Caffe Nero	Desserts	Willies Cacao Dark Chocolate Bar Venezuelan Gold	139	9.3	5.8	10.6	7.8	0	2.3	0.1	0	1
2018	Caffe Nero	Sandwiches	Meatball & Mozzarella Panini	583	24.1	5.6	68.2	8.1	3.4	23	2.4	0	1
2018	Caffe Nero	Desserts	Oat & Raisin Cookie	332	11.4	5.5	52.1	34.5	2.5	4	0.4	0	1
2018	Caffe Nero	Appetisers & Sides	Chocolate Coated Coffee Beans	133	8	5.1	12	10.5	2.1	2	0.1	0	1
2018	Caffe Nero	Sandwiches	Ham & Mozzarella Panini	394	10.6	5	47.1	5	8.3	25	2.3	0	1
2018	Caffe Nero	Sandwiches	Classic Bacon, Lettuce & Tomato Sandwich	433	18.3	4.6	48.6	3.7	4.1	19	2.1	0	1
2018	Caffe Nero	Desserts	Raspberry & Pistachio Slice	298	13.9	4.4	33.2	18	1.7	4.4	0.1	0	1
2018	Caffe Nero	Desserts	Sicilian Lemon Meringue Cake	498	23.1	4.3	67	45.8	1.6	4.8	0.6	0	1
2018	Caffe Nero	Desserts	Sicilian Lemon Drizzle Loaf Cake	275	13	4.2	36.3	23.5	1	2.8	0.3	0	1
2018	Caffe Nero	Desserts	Cappuccino Cake	447	20.4	4	61.1	49.5	0.9	4.1	0.4	0	1
2018	Caffe Nero	Sandwiches	Mediterranean GOat's Cheese Panini	398	10.8	4	56.2	8.8	4.6	16.6	1.8	0	1
2018	Caffe Nero	Baked Goods	Oat Bar	259	12.4	3.8	30.9	21.4	3.1	4.2	0.2	0	1
2018	Caffe Nero	Sandwiches	Free Range Egg Sandwich	433	22.9	3.7	36.3	3.5	3.5	18.8	1.6	0	1
2018	Caffe Nero	Sandwiches	Sausage, Egg & Bacon Ciabatta Roll	359	12.3	3.7	45.6	2.7	3	18.2	1.7	0	1
2018	Caffe Nero	Baked Goods	Salted Caramel & Apple Filled Muffin	433	19.8	3.5	57.8	27.5	1.4	5.1	0.5	0	1
2018	Caffe Nero	Sandwiches	Chicken, Spicy Italian Pork Spread & Mozzarella Panini	421	10.4	3.5	53.1	6.6	4	26	1.8	0	1
2018	Caffe Nero	Sandwiches	Smoked Salmon & Soft Cheese Sandwich	294	8.4	3.5	38.9	4.3	4	17.6	1.7	0	1
2018	Caffe Nero	Desserts	Chocolate Coin	109	5.6	3.5	12.9	12.7	0.5	1.2	0.1	0	1
2018	Caffe Nero	Beverages	Flat White	95	5.4	3.4	6.9	6.1	0	4.9	0.1	0	0
2018	Caffe Nero	Baked Goods	Stem Ginger Biscuits	264	8.4	3.2	43.4	22.6	1	3	0.4	0	1
2018	Caffe Nero	Beverages	Chai Latte w/ Semi Skimmed Milk	232	5.3	3.2	36.7	25.5	0.4	10.6	0.4	0	0
2018	Caffe Nero	Sandwiches	Chargrilled Chicken & Pesto Flatbread	443	17.5	3	50.7	5.8	2.8	20	1.5	0	1
2018	Caffe Nero	Sandwiches	Chargrilled Chicken & Pesto Panini	400	10.7	3	49.6	1.9	4.7	23.9	2.1	0	1
2018	Caffe Nero	Baked Goods	Apple & Blackcurrent Crumble Bar	237	8.1	3	38.4	21.1	1.5	1.6	0.7	0	1
2018	Caffe Nero	Soup	Tomato & Mascarpone Soup	163	10.8	3	12.6	10.2	2.7	2.4	1.9	0	1
2018	Caffe Nero	Beverages	Espresso Con Panna	56	5.1	3	1.5	0.3	0	0.9	0	0	0
2018	Caffe Nero	Appetisers & Sides	Totally Nuts	317	28.1	2.9	6.3	2.4	2.8	8.7	0	0	1
2018	Caffe Nero	Desserts	Banana & Walnut Loaf Cake	227	11.6	2.9	26.2	15.4	2	3.1	0.3	0	1
2018	Caffe Nero	Entrees	Berry Compote w/ Yoghurt & Granola	211	6.2	2.9	29.8	21.6	2.7	8.8	0.2	0	1
2018	Caffe Nero	Baked Goods	Sicilian Lemon Curd Filled Muffin	415	16.5	2.8	59.8	33.3	1.3	6.1	0.4	0	1
2018	Caffe Nero	Entrees	Porridge w/ Semi Skimmed milk	234	6.6	2.8	33.4	9.8	3.6	11.4	0.2	0	1
2018	Caffe Nero	Sandwiches	Smoked Ham & Mature Cheddar Tostati	213	6.3	2.8	28.4	1.8	2.1	11.5	1.3	0	1
2018	Caffe Nero	Beverages	Latte w/ Semi Skimmed Milk, Grande	135	4.9	2.8	13.7	12	0	10	0.3	0	0
2018	Caffe Nero	Soup	Rustic Chicken & Rice Soup	190	8.4	2.7	17.1	2.4	3	9.9	1.9	0	1
2018	Caffe Nero	Beverages	Mocha Frappe Latte	261	4.3	2.6	47.7	29.2	1.6	6.6	0.2	0	0
2018	Caffe Nero	Entrees	Apple & Berry Bircher Muesli	203	6.4	2.5	27.1	14.4	3.4	8.6	0.2	0	1
2018	Caffe Nero	Beverages	Iced Latte	155	3.8	2.5	23.4	23.4	0	7.9	0.2	0	0
2018	Caffe Nero	Baked Goods	Black Cherry Filled Muffin	400	18.6	2.3	57.2	32.2	1.6	4	0.3	0	1
2018	Caffe Nero	Baked Goods	Raspberry & Almond Filled Muffin	453	22.2	2.2	54.8	29.6	2.2	6.9	0.4	0	1
2018	Caffe Nero	Baked Goods	Gino Gingerbread Man	289	4.7	2.2	56.8	19.1	2.4	3.6	0.2	0	1
2018	Caffe Nero	Beverages	Cappuccino w/ Semi Skimmed Milk, Grande	107	3.8	2.1	11.1	9.4	0	7.8	0.2	0	0
2018	Caffe Nero	Appetisers & Sides	Fruit & Nuts	236	15.5	2	17.9	16.9	2.8	4.8	0	0	1
2018	Caffe Nero	Beverages	Frappe Latte w/ Semi Skimmed Milk	230	3.6	2	41.4	36.6	0.3	7.3	0.3	0	0
2018	Caffe Nero	Sandwiches	Chargrilled Chicken Salad Sandwich	376	12.4	1.9	47.3	3.3	5	19.5	1.2	0	1
2018	Caffe Nero	Beverages	Hot Chocolate w/ Soya Milk, Grande	325	7.2	1.8	48.3	43.9	6.2	13.5	0.3	0	0
2018	Caffe Nero	Desserts	Chocolate Rice Cakes	81	3.2	1.8	11.3	5.3	0.3	1	0	0	1
2018	Caffe Nero	Baked Goods	Blueberry Filled Muffin	418	18.1	1.7	57.4	29.1	2.3	5	0.3	0	1
2018	Caffe Nero	Beverages	Cortado	49	2.6	1.6	3.6	3.1	0	2.7	0.1	0	0
2018	Caffe Nero	Sandwiches	Falafel & Houmous Flatbread	416	13.2	1.5	62.5	6.2	6.6	11.2	1	0	1
2018	Caffe Nero	Beverages	Hot Chocolate w/ Oat Milk, Grande	340	7.8	1.5	68	48.7	4.4	4.1	0.3	0	0
2018	Caffe Nero	Beverages	Hot Chocolate w/ Coconut Milk, Grande	295	5.6	1.5	49.2	45.1	5	8	0.3	0	0
2018	Caffe Nero	Beverages	Latte w/ Semi Skimmed Milk, Regular	78	2.8	1.5	8.1	6.4	0	5.8	0.1	0	0
2018	Caffe Nero	Sandwiches	Ham & Egg Gluten Free Roll	283	12.3	1.4	28.1	1.6	5.9	12.1	1.1	0	1
2018	Caffe Nero	Beverages	Hot Chocolate w/ Soya Milk, Regular	250	5.4	1.4	37.3	33.9	4.8	10.3	0.2	0	0
2018	Caffe Nero	Entrees	Porridge w/ Soya milk	232	7.6	1.4	29	5.2	4.8	11.8	0.3	0	1
2018	Caffe Nero	Entrees	Orzo Pasta & Mediterranean Veg	226	6	1.4	31.2	1.8	2.1	10.9	1.7	0	1
2018	Caffe Nero	Appetisers & Sides	Lightly Salted Kettle Chips	205	12	1.4	21	0.2	2.6	2.3	0.4	0	1
2018	Caffe Nero	Desserts	Rich Fruit Teacake	302	5.1	1.3	54.9	25.2	2.8	7.6	0.4	0	1
2018	Caffe Nero	Appetisers & Sides	Mature Cheddar & Red Onion Kettle Chips	202	12	1.3	20	1	2.5	2.8	0.4	0	1
2018	Caffe Nero	Appetisers & Sides	Sea Salt & Balsamic Vinegar Kettle Chips	201	11	1.3	21	0.5	2.4	2.2	0.8	0	1
2018	Caffe Nero	Beverages	Cappuccino w/ Semi Skimmed Milk, Regular	65	2.2	1.1	6.9	5.2	0	4.6	0.1	0	0
2018	Caffe Nero	Beverages	Hot Chocolate w/ Oat Milk, Regular	215	4.9	1	43	31	2.8	2.6	0.2	0	0
2018	Caffe Nero	Beverages	Hot Chocolate w/ Coconut Milk, Regular	187	3.5	1	31.3	28.7	3.2	5.1	0.2	0	0
2018	Caffe Nero	Desserts	Chocolate & Vanilla Marble Loaf	229	9.1	0.9	30.8	19	2.3	3.1	0.3	0	1
2018	Caffe Nero	Beverages	Chai Latte w/ Soya Milk	216	5.4	0.9	31.2	19.7	2.1	9.5	0.3	0	0
2018	Caffe Nero	Beverages	Mocha w/ Soya Milk, Grande	179	4.5	0.9	24.4	20.7	1.9	9.3	0.2	0	0
2018	Caffe Nero	Baked Goods	Fruit Scone	287	10.1	0.8	43.3	13.4	1.1	6	1.2	0	1
2018	Caffe Nero	Entrees	Porridge w/ Skimmed milk	210	3.8	0.8	33.6	10	3.6	11.4	0.2	0	1
2018	Caffe Nero	Beverages	Mocha w/ Oat Milk, Grande	188	4.8	0.8	36.2	23.6	1.9	2.9	0.2	0	0
2018	Caffe Nero	Beverages	Mocha w/ Coconut Milk, Grande	171	4	0.8	25.9	22.4	2.3	5.7	0.2	0	0
2018	Caffe Nero	Beverages	Latte w/ Soya Milk, Grande	122	5	0.7	9	7	1.5	9	0.2	0	0
2018	Caffe Nero	Beverages	Chai Latte w/ Oat Milk	230	5.9	0.6	49.6	24.3	0.4	0.7	0.4	0	0
2018	Caffe Nero	Beverages	Chai Latte w/ Coconut Milk	188	4	0.6	32	20.9	1	4.4	0.3	0	0
2018	Caffe Nero	Beverages	Mocha w/ Soya Milk, Regular	126	2.7	0.6	18.7	15.4	2.1	5.5	0.1	0	0
2018	Caffe Nero	Beverages	Cappuccino w/ Soya Milk, Grande	97	3.9	0.6	7.6	5.7	1.1	7.1	0.1	0	0
2018	Caffe Nero	Baked Goods	Animal Bites	21	1	0.6	2.5	0.7	0	0.2	0	0	1
2018	Caffe Nero	Beverages	Latte w/ Oat Milk, Grande	134	5.5	0.5	24.8	10.9	0	1.5	0.2	0	0
2018	Caffe Nero	Beverages	Mocha w/ Oat Milk, Regular	131	2.9	0.5	25	17	1.6	2.5	0.1	0	0
2018	Caffe Nero	Beverages	Mocha w/ Coconut Milk, Regular	117	2.2	0.5	19	15.8	1.8	3.7	0.1	0	0
2018	Caffe Nero	Beverages	Latte w/ Coconut Milk, Grande	97	3.8	0.5	9.7	8	0.5	4.7	0.2	0	0
2018	Caffe Nero	Soup	Ciabatta Bread Roll Served w/ Soup	180	2.7	0.4	32.8	0.7	1.1	6.1	0.8	0	1
2018	Caffe Nero	Beverages	Cappuccino w/ Oat Milk, Grande	106	4.2	0.4	19.4	8.5	0	1.4	0.2	0	0
2018	Caffe Nero	Beverages	Cappuccino w/ Coconut Milk, Grande	88	3.4	0.4	9.1	7.3	0.5	4.2	0.2	0	0
2018	Caffe Nero	Beverages	Latte w/ Soya Milk, Regular	71	2.8	0.4	5.6	3.7	0.8	5.3	0.1	0	0
2018	Caffe Nero	Beverages	Chai Latte w/ Skimmed Milk	195	0.9	0.3	37	25.8	0.4	10.6	0.4	0	0
2018	Caffe Nero	Appetisers & Sides	Sweet & Salty Popcorn	114	4.4	0.3	15.1	3.9	2.4	2.1	0.1	0	1
2018	Caffe Nero	Beverages	Latte w/ Skimmed Milk, Grande	103	1.1	0.3	14	12.3	0	10	0.3	0	0
2018	Caffe Nero	Beverages	Latte w/ Oat Milk, Regular	78	3.1	0.3	14	5.8	0	1.3	0.1	0	0
2018	Caffe Nero	Beverages	Cappuccino w/ Soya Milk, Regular	59	2.2	0.3	5	3.2	0.6	4.2	0.1	0	0
2018	Caffe Nero	Beverages	Latte w/ Coconut Milk, Regular	59	2.2	0.3	6	4.3	0.3	3	0.1	0	0
2018	Caffe Nero	Appetisers & Sides	Sea Salt Popcorn	87	3.2	0.2	11	0.1	2.5	2.2	0.1	0	1
2018	Caffe Nero	Beverages	Cappuccino w/ Skimmed Milk, Grande	83	1	0.2	11.3	9.6	0	7.8	0.2	0	0
2018	Caffe Nero	Beverages	Cappuccino w/ Oat Milk, Regular	64	2.4	0.2	11.3	4.7	0	1.2	0.1	0	0
2018	Caffe Nero	Beverages	Cappuccino w/ Coconut Milk, Regular	50	1.8	0.2	5.3	3.6	0.2	2.5	0.1	0	0
2018	Caffe Nero	Beverages	Latte w/ Skimmed Milk, Regular	62	0.8	0.1	8.2	6.5	0	5.8	0.1	0	0
2018	Caffe Nero	Beverages	Cappuccino w/ Skimmed Milk, Regular	52	0.7	0.1	7	5.3	0	4.6	0.1	0	0
2018	Caffe Nero	Beverages	Macchiato	9	0.3	0.1	1	0.4	0	0.6	0	0	0
2018	Caffe Nero	Toppings & Ingredients	Vanilla Syrup	97	0	0	24.1	23.9	0	0	0	0	0
2018	Caffe Nero	Toppings & Ingredients	Honey	97	0	0	24	24	0	0	0	0	1
2018	Caffe Nero	Appetisers & Sides	Mango Chunks	88	0.2	0	20.4	17.5	1.3	0.4	0	0	1
2018	Caffe Nero	Toppings & Ingredients	Strawberry Conserve	72	0	0	18	18	0	0	0	0	1
2018	Caffe Nero	Toppings & Ingredients	Raspberry Conserve	72	0	0	17	17	1	0	0	0	1
2018	Caffe Nero	Appetisers & Sides	Fruit Salad	71	0.4	0	15.5	15.5	1.5	0.7	0	0	1
2018	Caffe Nero	Appetisers & Sides	Bear Yo Yos	54	0	0	12.6	7.6	1.6	0.4	0	0	1
2018	Caffe Nero	Beverages	Americano, Grande	23	0.4	0	2.7	0	0	1.4	0	0	0
2018	Caffe Nero	Toppings & Ingredients	Marshmallows	20	0	0	4.9	3	0	0.1	0	0	0
2018	Caffe Nero	Beverages	Americano, Regular	15	0.5	0	1.7	0	0	0.9	0	0	0
2018	Caffe Nero	Beverages	Espresso	7	0.2	0	0.9	0.9	0	0.5	0	0	0
2018	Chef & Brewer Pub Co	Entrees	Slow,cooked rib of beef, Sunday	1760	131.6	48.4	39	9.3		105.1	3.93	0	0
2018	Chef & Brewer Pub Co	Appetisers & Sides	Box baked camembert sharer v, serves 2 or more	1276	61.7	41.7	115.5	23.2		64.5	5.77	1	0
2018	Chef & Brewer Pub Co	Appetisers & Sides	Bar menu, Box Baked Camambert v	1276	61.7	41.7	115.5	23.2		64.5	5.77	0	0
2018	Chef & Brewer Pub Co	Burgers	Gourmet beef Burgers	1847	123.6	41.4	126.9	21.7		53.3	6.34	0	0
2018	Chef & Brewer Pub Co	Appetisers & Sides	Butcher's block sharer, serves 2 or more	2261	106	39.1	143.5	18.6		69.7	8.41	1	0
2018	Chef & Brewer Pub Co	Appetisers & Sides	Bar menu, Butchers Block	2261	106	39.1	143.5	18.6		69.7	8.41	0	0
2018	Chef & Brewer Pub Co	Desserts	Black forest sundae v	1128	74.1	38	106.9	92.2		9.3	0.26	0	0
2018	Chef & Brewer Pub Co	Entrees	Slow,cooked pork belly	1500	93.5	37.1	63.7	21.4		95	3.24	0	0
2018	Chef & Brewer Pub Co	Desserts	Salted Caramel Sundae v	951	64.3	36.5	84.1	69.2		8.6	0.71	0	0
2018	Chef & Brewer Pub Co	Desserts	Cookie Bake & Treacle Toffee Ice Cream v	1179	63.6	35.9	137.4	98.6		13.3	1.23	0	0
2018	Chef & Brewer Pub Co	Entrees	Award winning Steak & ale pie	1393	83.6	35	123.4	15.6		38.7	4.02	0	0
2018	Chef & Brewer Pub Co	Entrees	Vegetarian fish & chips v	1656	121.3	34.4	104.8	9.9		37.2	3.6	0	0
2018	Chef & Brewer Pub Co	Sandwiches	Bar menu, ploughmans	1129	66.1	34.3	92.2	26.5		42	4.2	0	0
2018	Chef & Brewer Pub Co	Sandwiches	Ploughmans, Lunch	1129	66.1	34.3	92.2	26.5		42	4.2	0	0
2018	Chef & Brewer Pub Co	Appetisers & Sides	Bar menu, Cheese Board v	829	55.4	33.8	50.2	23.4		31.1	2.71	0	0
2018	Chef & Brewer Pub Co	Entrees	Cheese Board v	829	55.4	33.8	50.2	23.4		31.1	2.71	0	0
2018	Chef & Brewer Pub Co	Entrees	Brewers rib of beef & pulled pork	1503	93.8	32.8	94.6	31.2		70.9	5.28	0	0
2018	Chef & Brewer Pub Co	Burgers	Classic beef Burgers, Lunch	1483	93.8	31.5	122.9	19.6		34.7	3.9	0	0
2018	Chef & Brewer Pub Co	Entrees	Gourmet sausages & mash	1113	84.4	31.1	54.5	10.1		30.6	7.02	0	0
2018	Chef & Brewer Pub Co	Entrees	Handbattered Atlantic cod & chips	1422	82.5	29.1	108.5	9.4		52.1	1.77	0	0
2018	Chef & Brewer Pub Co	Toppings & Ingredients	Chicken & smoked cheese sauce	1156	79.1	27.7	63.3	11.8		49	2.18	0	0
2018	Chef & Brewer Pub Co	Entrees	Chicken tikka makhani tiffin	1809	75.1	27.6	91.3	26.6		54.1	5.52	0	0
2018	Chef & Brewer Pub Co	Entrees	Roast pork loin, Sunday	1404	108.6	26.7	48.4	13.1		59	2.23	0	0
2018	Chef & Brewer Pub Co	Entrees	Slow cooked lamb shoulder	964	47.6	24.5	50.1	16.5		79.9	3.6	0	0
2018	Chef & Brewer Pub Co	Entrees	Sausages & Mash, Lunch	854	51.4	24.3	66.3	18		31.8	6.12	0	0
2018	Chef & Brewer Pub Co	Toppings & Ingredients	Extra Burgers	573	51	24.3	3.9	0.2		24.7	1.11	0	0
2018	Chef & Brewer Pub Co	Appetisers & Sides	Bar menu, Halloumi	617	47.4	23.3	17	4		30.4	3.26	0	0
2018	Chef & Brewer Pub Co	Entrees	Hand Battered fish & chips, lunch	1195	68	21.7	97.4	5.9		37.2	1.41	0	0
2018	Chef & Brewer Pub Co	Toppings & Ingredients	Extra Nachos	669	44.2	21.4	47.2	5.7		17.9	2.07	0	0
2018	Chef & Brewer Pub Co	Burgers	Speciality Wagyu beef Burgers	1463	80.7	21	133.2	21.6		50.1	6.12	0	0
2018	Chef & Brewer Pub Co	Appetisers & Sides	Bar menu, Sausages	741	60.3	20.6	26.3	11.5		23	5.73	0	0
2018	Chef & Brewer Pub Co	Burgers	Buttermilk chicken Burgers	1322	71.1	20.3	126.2	9.7		44	3.43	0	0
2018	Chef & Brewer Pub Co	Desserts	Millionaires cheesecake	651	37.3	19.6	71.6	47.6		4.5	0.64	0	0
2018	Chef & Brewer Pub Co	Toppings & Ingredients	Grilled Halloumi	580	50	19.5	3.3	3.3		29.1	3.25	0	0
2018	Chef & Brewer Pub Co	Toppings & Ingredients	Extra Halloumi	580	50	19.5	3.3	3.3		29.1	3.25	0	0
2018	Chef & Brewer Pub Co	Toppings & Ingredients	Double Cream	283	30.8	18.8	1.1	1.1		1.1	0.06	0	0
2018	Chef & Brewer Pub Co	Toppings & Ingredients	Double Cream	283	30.8	18.8	1.1	1.1		1.1	0.06	0	0
2018	Chef & Brewer Pub Co	Toppings & Ingredients	Double Cream	283	30.8	18.8	1.1	1.1		1.1	0.06	0	0
2018	Chef & Brewer Pub Co	Toppings & Ingredients	Double Cream	283	30.8	18.8	1.1	1.1		1.1	0.06	0	0
2018	Chef & Brewer Pub Co	Toppings & Ingredients	Double Cream	283	30.8	18.8	1.1	1.1		1.1	0.06	0	0
2018	Chef & Brewer Pub Co	Toppings & Ingredients	Double Cream	283	30.8	18.8	1.1	1.1		1.1	0.06	0	0
2018	Chef & Brewer Pub Co	Toppings & Ingredients	Double Cream	283	30.8	18.8	1.1	1.1		1.1	0.06	0	0
2018	Chef & Brewer Pub Co	Toppings & Ingredients	Double Cream	283	30.8	18.8	1.1	1.1		1.1	0.06	0	0
2018	Chef & Brewer Pub Co	Toppings & Ingredients	Double Cream	283	30.8	18.8	1.1	1.1		1.1	0.06	0	0
2018	Chef & Brewer Pub Co	Toppings & Ingredients	Double Cream	283	30.8	18.8	1.1	1.1		1.1	0.06	0	0
2018	Chef & Brewer Pub Co	Toppings & Ingredients	Double Cream	283	30.8	18.8	1.1	1.1		1.1	0.06	0	0
2018	Chef & Brewer Pub Co	Entrees	Ribeye Steak	753	64.4	18.4	5.2	4.2		36.9	1.42	0	0
2018	Chef & Brewer Pub Co	Desserts	Chocolate & Coconut milk torte vg	534	29.7	18.2	53.1	29.5		5.4	0.12	0	0
2018	Chef & Brewer Pub Co	Entrees	Slow,cooked lamb shoulder, Sunday	1045	67.3	17.9	32.4	8.8		79.5	3.07	0	0
2018	Chef & Brewer Pub Co	Burgers	Gourmet chicken Burgers	1365	76	17.4	119.6	19.3		49.8	3.96	0	0
2018	Chef & Brewer Pub Co	Entrees	Fish pie	690	34.1	17.4	48	12.6		44.3	2.47	0	0
2018	Chef & Brewer Pub Co	Desserts	Ultimate sticky toffee pudding v	807	40.1	17.2	105.7	50.6		7	0.49	0	0
2018	Chef & Brewer Pub Co	Toppings & Ingredients	Whipped Double Cream	254	27.4	17.1	1.7	1.7		1.1	0	0	0
2018	Chef & Brewer Pub Co	Toppings & Ingredients	Whipped Double Cream	254	27.4	17.1	1.7	1.7		1.1	0	0	0
2018	Chef & Brewer Pub Co	Toppings & Ingredients	Whipped Double Cream	254	27.4	17.1	1.7	1.7		1.1	0	0	0
2018	Chef & Brewer Pub Co	Toppings & Ingredients	Whipped Double Cream	254	27.4	17.1	1.7	1.7		1.1	0	0	0
2018	Chef & Brewer Pub Co	Toppings & Ingredients	Whipped Double Cream	254	27.4	17.1	1.7	1.7		1.1	0	0	0
2018	Chef & Brewer Pub Co	Toppings & Ingredients	Whipped Double Cream	254	27.4	17.1	1.7	1.7		1.1	0	0	0
2018	Chef & Brewer Pub Co	Toppings & Ingredients	Whipped Double Cream	254	27.4	17.1	1.7	1.7		1.1	0	0	0
2018	Chef & Brewer Pub Co	Toppings & Ingredients	Whipped Double Cream	254	27.4	17.1	1.7	1.7		1.1	0	0	0
2018	Chef & Brewer Pub Co	Toppings & Ingredients	Whipped Double Cream	254	27.4	17.1	1.7	1.7		1.1	0	0	0
2018	Chef & Brewer Pub Co	Toppings & Ingredients	Whipped Double Cream	254	27.4	17.1	1.7	1.7		1.1	0	0	0
2018	Chef & Brewer Pub Co	Toppings & Ingredients	Whipped Double Cream	254	27.4	17.1	1.7	1.7		1.1	0	0	0
2018	Chef & Brewer Pub Co	Entrees	Mac n Cheese v, Lunch	834	34.8	17	104.4	7.6		29.3	4.7	0	0
2018	Chef & Brewer Pub Co	Entrees	Roast topside of beef, Sunday	995	69.7	16	36.4	10.3		59.1	2.63	0	0
2018	Chef & Brewer Pub Co	Entrees	Our Signature mixed grill	869	49.7	16	26.6	8.5		77.6	6.73	0	0
2018	Chef & Brewer Pub Co	Baked Goods	Garlic ciabatta w/ Cheddar	478	28.1	15.1	38.1	2.6		16.7	1.51	0	0
2018	Chef & Brewer Pub Co	Baked Goods	Garlic ciabatta w/ Cheddar	478	28.1	15.1	38.1	2.6		16.7	1.51	0	0
2018	Chef & Brewer Pub Co	Entrees	Sea bass Florentine, Lunch	834	55.3	14.9	38	5.3		47.3	1.58	0	0
2018	Chef & Brewer Pub Co	Entrees	Seafood Grill	1396	89.2	14.3	77.8	10.4		67.7	3.41	0	0
2018	Chef & Brewer Pub Co	Burgers	Chicken breast Burgers, lunch	1247	67.1	13.9	115.2	16.9		44.2	2.8	0	0
2018	Chef & Brewer Pub Co	Appetisers & Sides	Bubble & Squeak	735	42.3	13.4	16.7	3.6		16.8	2.41	0	0
2018	Chef & Brewer Pub Co	Sandwiches	Cheddar & Beans v, Lunch	509	21.9	13.3	56.1	8.1		17.2	1.32	0	0
2018	Chef & Brewer Pub Co	Entrees	Roast nut wellington v, Sunday	887	65.1	12.9	56.8	13.2		19.8	1.41	0	0
2018	Chef & Brewer Pub Co	Entrees	Luxury lasagne	671	27.9	12.6	40	10.4		29.4	3.68	0	0
2018	Chef & Brewer Pub Co	Sandwiches	Chicken & bacon mayo, Lunch	718	44.8	12	50.6	7.5		25.3	2.42	0	0
2018	Chef & Brewer Pub Co	Entrees	Roasted vegetable jalfrezi tiffin v	1093	43.4	11.9	93.7	23.4		20.2	5.28	0	0
2018	Chef & Brewer Pub Co	Sandwiches	Croxton Manor rarebit toastie v, Lunch	663	45.1	11.6	54.4	14.9		12.3	1.47	0	0
2018	Chef & Brewer Pub Co	Appetisers & Sides	Fisherman's catch sharer, serves 2 or more	1805	130.2	10.8	86.4	10.8		66.2	4.96	1	0
2018	Chef & Brewer Pub Co	Appetisers & Sides	Bar menu, Fishermans Catch	1776	127.5	10.6	85.5	10.2		66.1	4.88	0	0
2018	Chef & Brewer Pub Co	Sandwiches	Gourmet Steak, lunch	1197	52.7	10.4	142.4	22.8		38.2	2.69	0	0
2018	Chef & Brewer Pub Co	Desserts	Kentish Bramley Apple & Blackberry crumble Pie v	650	27.6	10.3	95.4	42.8		2.9	0.42	0	0
2018	Chef & Brewer Pub Co	Sandwiches	Gourmet chicken, Lunch	1158	44.4	10.1	133.2	12.7		57.2	3.7	0	0
2018	Chef & Brewer Pub Co	Desserts	Indulgent Chocolate Fudge Cake v, Lunch	559	28.2	9.8	69.2	53.8		7.3	0.88	0	0
2018	Chef & Brewer Pub Co	Desserts	Indulgent Chocolate Fudge Cake v	559	28.2	9.8	69.2	53.8		7.3	0.88	0	0
2018	Chef & Brewer Pub Co	Appetisers & Sides	Mashed Potato	276	12.7	9.8	34.2	4.6		5.8	1.13	0	0
2018	Chef & Brewer Pub Co	Appetisers & Sides	Mashed Potato	276	12.7	9.8	34.2	4.6		5.8	1.13	0	0
2018	Chef & Brewer Pub Co	Appetisers & Sides	Mashed Potato	276	12.7	9.8	34.2	4.6		5.8	1.13	0	0
2018	Chef & Brewer Pub Co	Appetisers & Sides	Mashed Potato	276	12.7	9.8	34.2	4.6		5.8	1.13	0	0
2018	Chef & Brewer Pub Co	Appetisers & Sides	Mashed Potato	276	12.7	9.8	34.2	4.6		5.8	1.13	0	0
2018	Chef & Brewer Pub Co	Appetisers & Sides	Extra Premium Mash	276	12.7	9.8	34.2	4.6		5.8	1.13	0	0
2018	Chef & Brewer Pub Co	Appetisers & Sides	Mashed Potato	276	12.7	9.8	34.2	4.6		5.8	1.13	0	0
2018	Chef & Brewer Pub Co	Entrees	Roast turkey breast, Sunday	996	51.1	9.5	50.4	10.6		82.8	4.67	0	0
2018	Chef & Brewer Pub Co	Entrees	Sea bass & seared scallops	686	33.2	9.5	32.2	4.6		51.2	2.82	0	0
2018	Chef & Brewer Pub Co	Entrees	Brewers chicken	1139	57.3	9.4	113.1	36.9		47.6	3.03	0	0
2018	Chef & Brewer Pub Co	Appetisers & Sides	Atlantic prawn cocktail	628	25.5	8.8	71.4	8.3		34.7	3.72	0	0
2018	Chef & Brewer Pub Co	Baked Goods	White Bread & Butter, 2 slices	472	15	8.5	70.7	1.6		13.5	1.48	0	0
2018	Chef & Brewer Pub Co	Toppings & Ingredients	Extra Cheese	164	13.4	8.4	0	0		10.5	0.71	0	0
2018	Chef & Brewer Pub Co	Entrees	Roast Pork, Crackling & Apple, K&N	297	23.3	8.3	3.5	3.4		17.8	0.05	0	0
2018	Chef & Brewer Pub Co	Appetisers & Sides	Pig in Yorkie	623	46.8	8.2	33.7	8.7		17.6	2.67	0	0
2018	Chef & Brewer Pub Co	Sandwiches	Prawns in Marie Rose sauce, Lunch	464	23.1	8.1	46	4.8		15.3	1.5	0	0
2018	Chef & Brewer Pub Co	Baked Goods	Malted Bread & Butter, 2 slices	435	14.7	8	67.5	5.6		17	1.6	0	0
2018	Chef & Brewer Pub Co	Burgers	Gourmet Veggie Burgers v	1176	47.1	7.9	160.8	27.6		21.4	2.19	0	0
2018	Chef & Brewer Pub Co	Appetisers & Sides	Farmhouse Pate	856	17.1	7.9	52.6	14		14	0.77	0	0
2018	Chef & Brewer Pub Co	Appetisers & Sides	Farmhouse Pate, lunch	856	17.1	7.9	52.6	14		14	0.77	0	0
2018	Chef & Brewer Pub Co	Appetisers & Sides	Stilton & peppercorn mushrooms v	462	32	7.8	23.8	3.7		9.3	1.74	0	0
2018	Chef & Brewer Pub Co	Appetisers & Sides	Stilton & peppercorn mushrooms v, lunch	458	31.7	7.5	23.8	3.7		9.1	1.72	0	0
2018	Chef & Brewer Pub Co	Appetisers & Sides	Croxton Manor Cauliflower cheese	260	16.6	7.5	14.8	7.3		12.7	1.25	0	0
2018	Chef & Brewer Pub Co	Appetisers & Sides	Extra Jacket & Butter	299	12	7.3	41.1	1.6		4.9	0	0	0
2018	Chef & Brewer Pub Co	Appetisers & Sides	Jacket Potato & Butter	298	11.9	7.3	41.1	1.6		4.9	0	0	0
2018	Chef & Brewer Pub Co	Appetisers & Sides	Jacket Potato & Butter	298	11.9	7.3	41.1	1.6		4.9	0	0	0
2018	Chef & Brewer Pub Co	Appetisers & Sides	Jacket Potato & Butter	298	11.9	7.3	41.1	1.6		4.9	0	0	0
2018	Chef & Brewer Pub Co	Appetisers & Sides	Jacket Potato & Butter	298	11.9	7.3	41.1	1.6		4.9	0	0	0
2018	Chef & Brewer Pub Co	Appetisers & Sides	Jacket Potato & Butter	298	11.9	7.3	41.1	1.6		4.9	0	0	0
2018	Chef & Brewer Pub Co	Entrees	Fillet Steak	557	39.5	7.2	5.2	4.2		32.8	1.58	0	0
2018	Chef & Brewer Pub Co	Baked Goods	Garlic ciabatta	322	15.3	7.1	38.1	2.6		6.7	0.83	0	0
2018	Chef & Brewer Pub Co	Baked Goods	Ciabatta Garlic Slice	322	15.3	7.1	38.1	2.6		6.7	0.83	0	0
2018	Chef & Brewer Pub Co	Baked Goods	Garlic ciabatta	322	15.3	7.1	38.1	2.6		6.7	0.83	0	0
2018	Chef & Brewer Pub Co	Salads	Classic caesar salad w/ chicken, lunch	600	39.7	7	20.7	4.7		38.4	5.28	0	0
2018	Chef & Brewer Pub Co	Salads	Classic caesar salad w/ chicken	600	39.7	7	20.7	4.7		38.4	5.28	0	0
2018	Chef & Brewer Pub Co	Entrees	Sirloin Steak	559	39	7	5.2	4.2		37.7	1.58	0	0
2018	Chef & Brewer Pub Co	Entrees	Rump Steak	613	38.9	6.7	5.2	4.2		40.4	1.67	0	0
2018	Chef & Brewer Pub Co	Fried Potatoes	Bar menu, Skin On Fries	613	33.6	6.4	72.8	8.8		3.5	0.86	0	0
2018	Chef & Brewer Pub Co	Fried Potatoes	Skin on Fries	582	33.6	6.4	65.6	1.6		3.2	0.32	0	0
2018	Chef & Brewer Pub Co	Appetisers & Sides	Onion Wedge portion	162	10.1	6.3	16.7	3.4		4.1	0.23	0	0
2018	Chef & Brewer Pub Co	Appetisers & Sides	Onion Wedge portion	162	10.1	6.3	16.7	3.4		4.1	0.23	0	0
2018	Chef & Brewer Pub Co	Appetisers & Sides	Onion Wedge portion	162	10.1	6.3	16.7	3.4		4.1	0.23	0	0
2018	Chef & Brewer Pub Co	Appetisers & Sides	Onion Wedge portion	162	10.1	6.3	16.7	3.4		4.1	0.23	0	0
2018	Chef & Brewer Pub Co	Appetisers & Sides	Onion Wedge portion	162	10.1	6.3	16.7	3.4		4.1	0.23	0	0
2018	Chef & Brewer Pub Co	Appetisers & Sides	Crispy Onion Wedges	162	10.1	6.3	16.7	3.4		4.1	0.23	0	0
2018	Chef & Brewer Pub Co	Appetisers & Sides	Peppered chicken goujons	548	32.2	6.2	34.2	1.5		26.9	2.47	0	0
2018	Chef & Brewer Pub Co	Appetisers & Sides	Bar menu, Spiced Breaded Chicken	539	31.8	6.2	32.9	0.6		26.6	2.34	0	0
2018	Chef & Brewer Pub Co	Desserts	Clotted Cream Ice Cream	159	10.2	6.2	14.8	12.6		2	0.13	0	0
2018	Chef & Brewer Pub Co	Desserts	Clotted Cream Ice Cream, 1 scoop	159	10.2	6.2	14.8	12.6		2	0.13	0	0
2018	Chef & Brewer Pub Co	Desserts	Clotted Cream Ice Cream	159	10.2	6.2	14.8	12.6		2	0.13	0	0
2018	Chef & Brewer Pub Co	Toppings & Ingredients	Clotted Cream Ice Cream	159	10.2	6.2	14.8	12.6		2	0.13	0	0
2018	Chef & Brewer Pub Co	Toppings & Ingredients	Clotted Cream Ice Cream	159	10.2	6.2	14.8	12.6		2	0.13	0	0
2018	Chef & Brewer Pub Co	Toppings & Ingredients	Clotted Cream Ice Cream	159	10.2	6.2	14.8	12.6		2	0.13	0	0
2018	Chef & Brewer Pub Co	Toppings & Ingredients	Clotted Cream Ice Cream	159	10.2	6.2	14.8	12.6		2	0.13	0	0
2018	Chef & Brewer Pub Co	Toppings & Ingredients	Clotted Cream Ice Cream	159	10.2	6.2	14.8	12.6		2	0.13	0	0
2018	Chef & Brewer Pub Co	Toppings & Ingredients	Clotted Cream Ice Cream	159	10.2	6.2	14.8	12.6		2	0.13	0	0
2018	Chef & Brewer Pub Co	Toppings & Ingredients	Clotted Cream Ice Cream	159	10.2	6.2	14.8	12.6		2	0.13	0	0
2018	Chef & Brewer Pub Co	Toppings & Ingredients	Clotted Cream Ice Cream	159	10.2	6.2	14.8	12.6		2	0.13	0	0
2018	Chef & Brewer Pub Co	Toppings & Ingredients	Clotted Cream Ice Cream	159	10.2	6.2	14.8	12.6		2	0.13	0	0
2018	Chef & Brewer Pub Co	Toppings & Ingredients	Clotted Cream Ice Cream	159	10.2	6.2	14.8	12.6		2	0.13	0	0
2018	Chef & Brewer Pub Co	Toppings & Ingredients	Clotted Cream Ice Cream	159	10.2	6.2	14.8	12.6		2	0.13	0	0
2018	Chef & Brewer Pub Co	Appetisers & Sides	Croxton Manor Welsh rarebit v	322	14	6.1	38.3	5.8		11	1.86	0	0
2018	Chef & Brewer Pub Co	Toppings & Ingredients	Smoked Holandaise	141	12.4	6.1	5.8	2.8		1.4	0.44	0	0
2018	Chef & Brewer Pub Co	Toppings & Ingredients	Smoked Hollandaise Sauce	141	12.4	6.1	5.8	2.8		1.4	0.44	0	0
2018	Chef & Brewer Pub Co	Entrees	Gourmet gammon Steak	1062	49.4	5.9	131.8	64.8		28.2	4.94	0	0
2018	Chef & Brewer Pub Co	Entrees	Gammon Steak, Lunch	816	49.3	5.9	69.5	4.4		26.8	3.55	0	0
2018	Chef & Brewer Pub Co	Appetisers & Sides	Scallops & chorizo	421	28.6	5.7	6	1.2		16.3	1.58	0	0
2018	Chef & Brewer Pub Co	Appetisers & Sides	Dauphinoise Potatoes	213	8.9	5.6	28.6	0.7		2.7	0.88	0	0
2018	Chef & Brewer Pub Co	Appetisers & Sides	Dauphinoise Potatoes	213	8.9	5.6	28.6	0.7		2.7	0.88	0	0
2018	Chef & Brewer Pub Co	Desserts	Treacle toffee Ice Cream	165	9.4	5.6	17.8	15.3		2.2	0.09	0	0
2018	Chef & Brewer Pub Co	Desserts	Treacle toffee Ice Cream	165	9.4	5.6	17.8	15.3		2.2	0.09	0	0
2018	Chef & Brewer Pub Co	Sandwiches	Chicken & Bacon mayo, Lunch	632	42.8	5.5	39.3	5.5		22.1	2.13	0	0
2018	Chef & Brewer Pub Co	Appetisers & Sides	Pig in Blanket	194	14.5	5.3	5.6	0.9		10.6	1.91	0	0
2018	Chef & Brewer Pub Co	Entrees	Trio of roasts, Sunday	661	48.2	5.2	44.8	9.7		12.7	2.08	0	0
2018	Chef & Brewer Pub Co	Toppings & Ingredients	Extra Rump Steak	293	24.2	5	0	0		18.8	0	0	0
2018	Chef & Brewer Pub Co	Salads	Classic caesar salad, Lunch	340	22.4	4.9	20	4.6		12.8	4.73	0	0
2018	Chef & Brewer Pub Co	Salads	Classic Caesar Salad	340	22.4	4.9	20	4.6		12.8	4.73	0	0
2018	Chef & Brewer Pub Co	Desserts	Mint Choc Chip Ice Cream	148	7.8	4.8	17.1	14.8		2.1	0.14	0	0
2018	Chef & Brewer Pub Co	Desserts	Mint Choc Chip Ice Cream, 1 scoop	148	7.8	4.8	17.1	14.8		2.1	0.14	0	0
2018	Chef & Brewer Pub Co	Desserts	Mint Choc Chip Ice Cream	148	7.8	4.8	17.1	14.8		2.1	0.14	0	0
2018	Chef & Brewer Pub Co	Desserts	Home baked crumble of the day, Apple & blackberry v	470	11.8	4.6	89.3	56.4		2.7	0.06	0	0
2018	Chef & Brewer Pub Co	Desserts	Home baked crumble of the day, Apple & sultana v	470	11.8	4.6	89.3	56.4		2.7	0.06	0	0
2018	Chef & Brewer Pub Co	Desserts	Home baked crumble of the day, Gooseberry v	470	11.8	4.6	89.3	56.4		2.7	0.06	0	0
2018	Chef & Brewer Pub Co	Desserts	Home baked crumble of the day, Plum v	470	11.8	4.6	89.3	56.4		2.7	0.06	0	0
2018	Chef & Brewer Pub Co	Desserts	Home baked crumble of the day, Raspberry & Peach v	470	11.8	4.6	89.3	56.4		2.7	0.06	0	0
2018	Chef & Brewer Pub Co	Desserts	Irish Ice Cream, 1 scoop	151	7.6	4.6	16.1	13.6		2.1	0.12	0	0
2018	Chef & Brewer Pub Co	Sandwiches	Cod Goujon, Lunch	748	44.4	4.5	67	6.8		22	1.79	0	0
2018	Chef & Brewer Pub Co	Desserts	Cookie Dough Ice Cream, 1 scoop	148	7.4	4.5	18	15.4		1.9	0.15	0	0
2018	Chef & Brewer Pub Co	Salads	Caesar salad v, Lunch	297	19.7	4.4	20	4.6		8.3	1.23	0	0
2018	Chef & Brewer Pub Co	Salads	Caesar salad v	297	19.7	4.4	20	4.6		8.3	1.23	0	0
2018	Chef & Brewer Pub Co	Appetisers & Sides	Bar menu, Onion Rings x 8	756	48.3	4.3	63.8	28.4		8.4	2.3	0	0
2018	Chef & Brewer Pub Co	Appetisers & Sides	Eight Onion Rings	702	48.3	4.3	50.6	17.6		7.8	2.03	0	0
2018	Chef & Brewer Pub Co	Baked Goods	White Bloomer & Butter , 1 slice	236	7.5	4.3	35.4	0.8		6.8	0.74	0	0
2018	Chef & Brewer Pub Co	Baked Goods	White Bloomer & Butter, 1 slice	236	7.5	4.3	35.4	0.8		6.8	0.74	0	0
2018	Chef & Brewer Pub Co	Baked Goods	White Bloomer & Butter, 1 slice	236	7.5	4.3	35.4	0.8		6.8	0.74	0	0
2018	Chef & Brewer Pub Co	Baked Goods	White Bloomer & Butter, 1 slice	236	7.5	4.3	35.4	0.8		6.8	0.74	0	0
2018	Chef & Brewer Pub Co	Baked Goods	White Bloomer & Butter, 1 slice	236	7.5	4.3	35.4	0.8		6.8	0.74	0	0
2018	Chef & Brewer Pub Co	Baked Goods	White Bloomer & Butter, 1 slice	236	7.5	4.3	35.4	0.8		6.8	0.74	0	0
2018	Chef & Brewer Pub Co	Baked Goods	White Bloomer & Butter, 1 slice	236	7.5	4.3	35.4	0.8		6.8	0.74	0	0
2018	Chef & Brewer Pub Co	Baked Goods	White Bloomer & Butter, 1 slice	236	7.5	4.3	35.4	0.8		6.8	0.74	0	0
2018	Chef & Brewer Pub Co	Toppings & Ingredients	Salmon	432	33.2	4.2	0	0		33.4	0	0	0
2018	Chef & Brewer Pub Co	Toppings & Ingredients	Extra Salmon	432	33.2	4.2	0	0		33.4	0	0	0
2018	Chef & Brewer Pub Co	Desserts	Chocolate Ice Cream	146	7	4.2	18.1	16.9		2.3	0.06	0	0
2018	Chef & Brewer Pub Co	Desserts	Chocolate Classic Ice Cream, 1 scoop	146	7	4.2	18.1	16.9		2.3	0.06	0	0
2018	Chef & Brewer Pub Co	Desserts	Chocolate Ice Cream	146	7	4.2	18.1	16.9		2.3	0.06	0	0
2018	Chef & Brewer Pub Co	Entrees	, Wholetail Scampi, lunch	968	51.7	4.1	106.4	7		17.4	2.27	0	0
2018	Chef & Brewer Pub Co	Desserts	Kentish Bramley Apple Pie v, Lunch	447	12.3	4.1	78.3	38.6		4	0.39	0	0
2018	Chef & Brewer Pub Co	Baked Goods	Extra Naan	393	17.7	4.1	50.2	3.1		8.2	0.83	0	0
2018	Chef & Brewer Pub Co	Appetisers & Sides	Calamari	359	24.6	4.1	27.8	0.6		11.5	2.94	0	0
2018	Chef & Brewer Pub Co	Desserts	Strawberry Ice Cream	137	6.7	4.1	17.3	15		1.9	0.13	0	0
2018	Chef & Brewer Pub Co	Desserts	Strawberry Ice Cream, 1 scoop	137	6.7	4.1	17.3	15		1.9	0.13	0	0
2018	Chef & Brewer Pub Co	Desserts	Strawberry Ice Cream	137	6.7	4.1	17.3	15		1.9	0.13	0	0
2018	Chef & Brewer Pub Co	Baked Goods	Malted Bloomer & Butter, 1 slice	218	7.3	4	33.8	2.8		8.5	0.8	0	0
2018	Chef & Brewer Pub Co	Baked Goods	Malted Bloomer & Butter, 1 slice	218	7.3	4	33.8	2.8		8.5	0.8	0	0
2018	Chef & Brewer Pub Co	Baked Goods	Malted Bloomer & Butter, 1 slice	218	7.3	4	33.8	2.8		8.5	0.8	0	0
2018	Chef & Brewer Pub Co	Baked Goods	Malted Bloomer & Butter, 1 slice	218	7.3	4	33.8	2.8		8.5	0.8	0	0
2018	Chef & Brewer Pub Co	Baked Goods	Malted Bloomer & Butter, 1 slice	218	7.3	4	33.8	2.8		8.5	0.8	0	0
2018	Chef & Brewer Pub Co	Baked Goods	Malted Bloomer & Butter, 1 slice	218	7.3	4	33.8	2.8		8.5	0.8	0	0
2018	Chef & Brewer Pub Co	Baked Goods	Malted Bloomer & Butter, 1 slice	218	7.3	4	33.8	2.8		8.5	0.8	0	0
2018	Chef & Brewer Pub Co	Baked Goods	Malted Bloomer & Butter, 1 slice	218	7.3	4	33.8	2.8		8.5	0.8	0	0
2018	Chef & Brewer Pub Co	Entrees	Topside of Beef, K&N	160	10.8	4	0.6	0		16	0.4	0	0
2018	Chef & Brewer Pub Co	Toppings & Ingredients	Topper, Surf your turf	329	22.2	3.9	17.5	0		17.9	4.06	0	0
2018	Chef & Brewer Pub Co	Toppings & Ingredients	Free Range Fried Egg	235	18.5	3.9	0	0		12.6	0.51	0	0
2018	Chef & Brewer Pub Co	Entrees	Mixed Grill Steak	158	9.2	3.9	0	0		18.8	0	0	0
2018	Chef & Brewer Pub Co	Baked Goods	Handsliced bloomer bread & butter	52	5.7	3.6	0.1	0.1		0.1	0	0	0
2018	Chef & Brewer Pub Co	Appetisers & Sides	Bar menu, Cod Goujons	473	30.8	3.4	31.4	3.6		19.3	1.56	0	0
2018	Chef & Brewer Pub Co	Fried Potatoes	Skin On Fries Half Portion	291	16.8	3.2	32.8	0.8		1.6	0.16	0	0
2018	Chef & Brewer Pub Co	Baked Goods	Bread & Oil	648	33.4	3.1	75.7	8.8		15.2	1.54	0	0
2018	Chef & Brewer Pub Co	Toppings & Ingredients	Topper, Pulled Pork	178	10.9	3.1	10.1	7.8		10.9	0.62	0	0
2018	Chef & Brewer Pub Co	Appetisers & Sides	Goosefat Roast Potatoes	242	9	3	39	1.5		6	0	0	0
2018	Chef & Brewer Pub Co	Appetisers & Sides	Goosefat Roast Potatoes	242	9	3	39	1.5		6	0	0	0
2018	Chef & Brewer Pub Co	Appetisers & Sides	Goosefat Roast Potatoes	242	9	3	39	1.5		6	0	0	0
2018	Chef & Brewer Pub Co	Appetisers & Sides	Goosefat Roast Potatoes	242	9	3	39	1.5		6	0	0	0
2018	Chef & Brewer Pub Co	Appetisers & Sides	Goosefat Roast Potatoes	242	9	3	39	1.5		6	0	0	0
2018	Chef & Brewer Pub Co	Appetisers & Sides	Goosefat Roast Potatoes	242	9	3	39	1.5		6	0	0	0
2018	Chef & Brewer Pub Co	Appetisers & Sides	Olives	234	24	3	3	0		1.5	5.25	0	0
2018	Chef & Brewer Pub Co	Toppings & Ingredients	Caramelised Onion Chorizo Gravy	79		3	3	2.3		4.5	0.6	0	0
2018	Chef & Brewer Pub Co	Toppings & Ingredients	Red Wine, Onion & Chorizo Sauce	79		3	3	2.3		4.5	0.6	0	0
2018	Chef & Brewer Pub Co	Toppings & Ingredients	Extra Cheese Slice	60	4.9	3	0	0		5.1	0.64	0	0
2018	Chef & Brewer Pub Co	Appetisers & Sides	Buttered Minted New Potatoes	177	4.1	2.6	33.5	1.9		3.9	0.19	0	0
2018	Chef & Brewer Pub Co	Appetisers & Sides	Buttered Minted New Potatoes	177	4.1	2.6	33.5	1.9		3.9	0.19	0	0
2018	Chef & Brewer Pub Co	Appetisers & Sides	Buttered Minted New Potatoes	177	4.1	2.6	33.5	1.9		3.9	0.19	0	0
2018	Chef & Brewer Pub Co	Appetisers & Sides	Buttered Minted New Potatoes	177	4.1	2.6	33.5	1.9		3.9	0.19	0	0
2018	Chef & Brewer Pub Co	Appetisers & Sides	Buttered Minted New Potatoes	177	4.1	2.6	33.5	1.9		3.9	0.19	0	0
2018	Chef & Brewer Pub Co	Appetisers & Sides	Buttered Minted New Potatoes	177	4.1	2.6	33.5	1.9		3.9	0.19	0	0
2018	Chef & Brewer Pub Co	Appetisers & Sides	Buttered Minted New Potatoes	177	4.1	2.6	33.5	1.9		3.9	0.19	0	0
2018	Chef & Brewer Pub Co	Soup	Todays soup , mushroom	43	2.5	2.5	2.5	0		2.5	1.5	0	0
2018	Chef & Brewer Pub Co	Soup	Todays Soup , Spinach v	43	2.5	2.5	2.5	0		2.5	1.5	0	0
2018	Chef & Brewer Pub Co	Soup	Todays Soup , Lentil v	43	2.5	2.5	2.5	0		2.5	1.5	0	0
2018	Chef & Brewer Pub Co	Soup	Todays Soup , Tomato v	43	2.5	2.5	2.5	0		2.5	1.5	0	0
2018	Chef & Brewer Pub Co	Soup	Todays soup , mushroom v, lunch	43	2.5	2.5	2.5	0		2.5	1.5	0	0
2018	Chef & Brewer Pub Co	Soup	Todays Soup , Lentil v, lunch	43	2.5	2.5	2.5	0		2.5	1.5	0	0
2018	Chef & Brewer Pub Co	Soup	Todays Soup , Spinach v , lunch	43	2.5	2.5	2.5	0		2.5	1.5	0	0
2018	Chef & Brewer Pub Co	Soup	Todays Soup , Tomato v, lunch	43	2.5	2.5	2.5	0		2.5	1.5	0	0
2018	Chef & Brewer Pub Co	Toppings & Ingredients	Fried Crispy Egg	140	11	2.4	0	0		9.7	0.3	0	0
2018	Chef & Brewer Pub Co	Fried Potatoes	Bar menu, Triple Cooked Chips	557	26.4	2.2	75.4	11.6		4.7	0.76	0	0
2018	Chef & Brewer Pub Co	Fried Potatoes	McCain Signature Chip	526	26.4	2.2	68.2	4.4		4.4	0.22	0	0
2018	Chef & Brewer Pub Co	Fried Potatoes	McCain Signature Chip	526	26.4	2.2	68.2	4.4		4.4	0.22	0	0
2018	Chef & Brewer Pub Co	Fried Potatoes	McCain Signature Chip	526	26.4	2.2	68.2	4.4		4.4	0.22	0	0
2018	Chef & Brewer Pub Co	Fried Potatoes	McCain Signature Chip	526	26.4	2.2	68.2	4.4		4.4	0.22	0	0
2018	Chef & Brewer Pub Co	Fried Potatoes	McCain Signature Chip	526	26.4	2.2	68.2	4.4		4.4	0.22	0	0
2018	Chef & Brewer Pub Co	Fried Potatoes	McCain Signature Chip	526	26.4	2.2	68.2	4.4		4.4	0.22	0	0
2018	Chef & Brewer Pub Co	Fried Potatoes	Triple cooked chips	526	26.4	2.2	68.2	4.4		4.4	0.22	0	0
2018	Chef & Brewer Pub Co	Appetisers & Sides	Corn on the Cob	201	11.1	2.2	19.3	5		7.3	0.21	0	0
2018	Chef & Brewer Pub Co	Toppings & Ingredients	Extra Rindless Smoked Streaky Bacon	66	5.8	2.2	0	0		3.3	0.65	0	0
2018	Chef & Brewer Pub Co	Salads	Chefs kitchen garden bowl	374	20.2	2.1	41.5	6.9		6.9	0.19	0	0
2018	Chef & Brewer Pub Co	Toppings & Ingredients	Extra Chicken Breast	260	17.3	2.1	0.7	0.1		25.6	0.56	0	0
2018	Chef & Brewer Pub Co	Toppings & Ingredients	Seabass	219	8.7	2	1.7	0.3		33.7	0.42	0	0
2018	Chef & Brewer Pub Co	Toppings & Ingredients	Free Range Fried Egg	118	9.2	2	0	0		6.3	0.25	0	0
2018	Chef & Brewer Pub Co	Toppings & Ingredients	Extra Egg	118	9.2	2	0	0		6.3	0.25	0	0
2018	Chef & Brewer Pub Co	Toppings & Ingredients	Chicken breast	336	18	1.9	0	0		25.6	0.19	0	0
2018	Chef & Brewer Pub Co	Appetisers & Sides	Roasted baby potatoes	252	13	1.9	31.5	1.9		3.7	0.19	0	0
2018	Chef & Brewer Pub Co	Fried Potatoes	Bar menu, Sweet Potato Fries	411	24.9	1.8	45.6	2.4		1.5	0.66	0	0
2018	Chef & Brewer Pub Co	Appetisers & Sides	Extra Yorkshire Pudding	277	20.8	1.7	19	1.1		4.5	0.56	0	0
2018	Chef & Brewer Pub Co	Appetisers & Sides	Yorkshire pudding	277	20.8	1.7	19	1.1		4.5	0.56	0	0
2018	Chef & Brewer Pub Co	Appetisers & Sides	Braised Red Cabbage	208	1.6	1.6	44.8	41.6		1.6	0.8	0	0
2018	Chef & Brewer Pub Co	Appetisers & Sides	Braised Red Cabbage	208	1.6	1.6	44.8	41.6		1.6	0.8	0	0
2018	Chef & Brewer Pub Co	Appetisers & Sides	Coleslaw	163	12	1.5	12	6		1.5	0.75	0	0
2018	Chef & Brewer Pub Co	Toppings & Ingredients	Extra Back Bacon	53	3.8	1.5	0	0		4.7	0.73	0	0
2018	Chef & Brewer Pub Co	Toppings & Ingredients	Peppercorn Sauce	48	2.3	1.4	5.3	1.5		1.1	0.89	0	0
2018	Chef & Brewer Pub Co	Toppings & Ingredients	Creamy Peppercorn Sauce	48	2.3	1.4	5.3	1.5		1.1	0.89	0	0
2018	Chef & Brewer Pub Co	Baked Goods	Bread, White bloomer open top unsliced	368	3.5	1.2	70.6	1.5		13.4	1.48	0	0
2018	Chef & Brewer Pub Co	Baked Goods	Bread, White bloomer open top unsliced	368	3.5	1.2	70.6	1.5		13.4	1.48	0	0
2018	Chef & Brewer Pub Co	Baked Goods	Bread, White bloomer open top unsliced	368	3.5	1.2	70.6	1.5		13.4	1.48	0	0
2018	Chef & Brewer Pub Co	Fried Potatoes	Sweet Potato Fries	328	16.8	1.2	43.2	1.2		1.2	0.12	0	0
2018	Chef & Brewer Pub Co	Toppings & Ingredients	Extra Scallops	256	15.4	1.2	0	0		6.3	0.67	0	0
2018	Chef & Brewer Pub Co	Appetisers & Sides	Buttered seasonal veg	158	10.9	1.2	9.8	8.1		5.5	0.15	0	0
2018	Chef & Brewer Pub Co	Toppings & Ingredients	Baked Aubergine	155	6	1.2	18.3	8.3		3	1.25	0	0
2018	Chef & Brewer Pub Co	Toppings & Ingredients	Extra Aubergine	155	6	1.2	18.3	8.3		3	1.25	0	0
2018	Chef & Brewer Pub Co	Appetisers & Sides	Whole Onion Rings	176	12.1	1.1	12.6	4.4		2	0.51	0	0
2018	Chef & Brewer Pub Co	Appetisers & Sides	Whole Onion Rings	176	12.1	1.1	12.6	4.4		2	0.51	0	0
2018	Chef & Brewer Pub Co	Appetisers & Sides	Whole Onion Rings	176	12.1	1.1	12.6	4.4		2	0.51	0	0
2018	Chef & Brewer Pub Co	Appetisers & Sides	Whole Onion Rings	176	12.1	1.1	12.6	4.4		2	0.51	0	0
2018	Chef & Brewer Pub Co	Appetisers & Sides	Whole Onion Rings	176	12.1	1.1	12.6	4.4		2	0.51	0	0
2018	Chef & Brewer Pub Co	Toppings & Ingredients	Custard	101	1.1	1.1	18.2	13.7		3.4	0.23	0	0
2018	Chef & Brewer Pub Co	Toppings & Ingredients	Custard	101	1.1	1.1	18.2	13.7		3.4	0.23	0	0
2018	Chef & Brewer Pub Co	Toppings & Ingredients	Custard	101	1.1	1.1	18.2	13.7		3.4	0.23	0	0
2018	Chef & Brewer Pub Co	Toppings & Ingredients	Custard	101	1.1	1.1	18.2	13.7		3.4	0.23	0	0
2018	Chef & Brewer Pub Co	Toppings & Ingredients	Custard	101	1.1	1.1	18.2	13.7		3.4	0.23	0	0
2018	Chef & Brewer Pub Co	Toppings & Ingredients	Custard	101	1.1	1.1	18.2	13.7		3.4	0.23	0	0
2018	Chef & Brewer Pub Co	Toppings & Ingredients	Custard	101	1.1	1.1	18.2	13.7		3.4	0.23	0	0
2018	Chef & Brewer Pub Co	Toppings & Ingredients	Custard	101	1.1	1.1	18.2	13.7		3.4	0.23	0	0
2018	Chef & Brewer Pub Co	Toppings & Ingredients	Custard	101	1.1	1.1	18.2	13.7		3.4	0.23	0	0
2018	Chef & Brewer Pub Co	Toppings & Ingredients	Custard	101	1.1	1.1	18.2	13.7		3.4	0.23	0	0
2018	Chef & Brewer Pub Co	Toppings & Ingredients	Custard	101	1.1	1.1	18.2	13.7		3.4	0.23	0	0
2018	Chef & Brewer Pub Co	Toppings & Ingredients	Extra gravy	29	1	1	4	0		1	0.4	0	0
2018	Chef & Brewer Pub Co	Toppings & Ingredients	Homemade caesar dressing	118	10.8	0.9	4.5	2.7		0.9	0.72	0	0
2018	Chef & Brewer Pub Co	Fried Potatoes	Sweet Potato Fries Half Portion	218	11.2	0.8	28.8	0.8		0.8	0.08	0	0
2018	Chef & Brewer Pub Co	Baked Goods	Bread, Malted bloomer open top unsliced	331	3.2	0.7	67.4	5.4		16.9	1.6	0	0
2018	Chef & Brewer Pub Co	Baked Goods	Bread, Malted bloomer open top unsliced	331	3.2	0.7	67.4	5.4		16.9	1.6	0	0
2018	Chef & Brewer Pub Co	Baked Goods	Bread, Malted bloomer open top unsliced	331	3.2	0.7	67.4	5.4		16.9	1.6	0	0
2018	Chef & Brewer Pub Co	Baked Goods	Bread, White bloomer open top unsliced	184	1.8	0.6	35.3	0.7		6.7	0.74	0	0
2018	Chef & Brewer Pub Co	Toppings & Ingredients	Extra Mushrooms	42	4.4	0.4	0	0		0.8	0	0	0
2018	Chef & Brewer Pub Co	Appetisers & Sides	Bar menu, Devilled Whitebait	710	63.9	0.3	9.3	1.6		17.9	0.73	0	0
2018	Chef & Brewer Pub Co	Appetisers & Sides	Devilled Whitebait, Lunch	710	63.9	0.3	9.3	1.6		17.9	0.73	0	0
2018	Chef & Brewer Pub Co	Baked Goods	Bread, Malted bloomer open top unsliced	166	1.6	0.3	33.7	2.7		8.4	0.8	0	0
2018	Chef & Brewer Pub Co	Desserts	Raspberry Sorbet	88	0.2	0.2	21.4	19.5		0.1	0.09	0	0
2018	Chef & Brewer Pub Co	Desserts	Raspberry Sorbet, 1 scoop	88	0.2	0.2	21.4	19.5		0.1	0.09	0	0
2018	Chef & Brewer Pub Co	Desserts	Raspberry Sorbet	88	0.2	0.2	21.4	19.5		0.1	0.09	0	0
2018	Chef & Brewer Pub Co	Desserts	Raspberry Sorbet	88	0.2	0.2	21.4	19.5		0.1	0.09	0	0
2018	Chef & Brewer Pub Co	Desserts	Prosecco Sorbet	76	0.1	0.1	18.6	17.2		0.1	0	0	0
2018	Chef & Brewer Pub Co	Desserts	Prosecco Sorbet	76	0.1	0.1	18.6	17.2		0.1	0	0	0
2018	Chef & Brewer Pub Co	Desserts	Prosecco Sorbet	76	0.1	0.1	18.6	17.2		0.1	0	0	0
2018	Chef & Brewer Pub Co	Desserts	Mango Sorbet	74	0.2	0.1	17.6	15.8		0.1	0.05	0	0
2018	Chef & Brewer Pub Co	Desserts	Mango Sorbet, 1 scoop	74	0.2	0.1	17.6	15.8		0.1	0.05	0	0
2018	Chef & Brewer Pub Co	Desserts	Mango Sorbet	74	0.2	0.1	17.6	15.8		0.1	0.05	0	0
2018	Chef & Brewer Pub Co	Desserts	Mango Sorbet	74	0.2	0.1	17.6	15.8		0.1	0.05	0	0
2018	Chef & Brewer Pub Co	Appetisers & Sides	Vegetarian Roast Potatoes	224	7.5	0	39	1.5		6	0	0	0
2018	Chef & Brewer Pub Co	Toppings & Ingredients	Pineapple Slices in Syrup	132	0	0	34	34		1	0	0	0
2018	Chef & Brewer Pub Co	Appetisers & Sides	Rosemary roasted butternut squash	121	3.2	0	17.6	11.2		1.6	0	0	0
2018	Chef & Brewer Pub Co	Appetisers & Sides	Rosemary roasted butternut squash	121	3.2	0	17.6	11.2		1.6	0	0	0
2018	Chef & Brewer Pub Co	Appetisers & Sides	Mushy Peas	109	0	0	18.2	5.7		6.8	0.57	0	0
2018	Chef & Brewer Pub Co	Appetisers & Sides	Mushy Peas	109	0	0	18.2	5.7		6.8	0.57	0	0
2018	Chef & Brewer Pub Co	Appetisers & Sides	Mushy Peas	109	0	0	18.2	5.7		6.8	0.57	0	0
2018	Chef & Brewer Pub Co	Appetisers & Sides	Mushy Peas	109	0	0	18.2	5.7		6.8	0.57	0	0
2018	Chef & Brewer Pub Co	Appetisers & Sides	Mushy Peas	109	0	0	18.2	5.7		6.8	0.57	0	0
2018	Chef & Brewer Pub Co	Appetisers & Sides	Mushy Peas	109	0	0	18.2	5.7		6.8	0.57	0	0
2018	Chef & Brewer Pub Co	Entrees	Roast Turkey, K&N	93	1.1	0	0	0		20	0.23	0	0
2018	Chef & Brewer Pub Co	Appetisers & Sides	Extra Mushy Peas	82	0	0	13.6	4.3		5.1	0.43	0	0
2018	Chef & Brewer Pub Co	Desserts	Sorbet & fresh fruit v	79	0	0	18.6	17		1	0.04	0	0
2018	Chef & Brewer Pub Co	Toppings & Ingredients	Blackberry Balsamic	68	0	0	17.1	15.8		0	0	0	0
2018	Chef & Brewer Pub Co	Toppings & Ingredients	Extra Pineapple	66	0	0	17	17		0.5	0	0	0
2018	Chef & Brewer Pub Co	Appetisers & Sides	Heinz Baked Beans	63	0	0	10.2	4.3		3.4	0.51	0	0
2018	Chef & Brewer Pub Co	Appetisers & Sides	Heinz Baked Beans	63	0	0	10.2	4.3		3.4	0.51	0	0
2018	Chef & Brewer Pub Co	Appetisers & Sides	Heinz Baked Beans	63	0	0	10.2	4.3		3.4	0.51	0	0
2018	Chef & Brewer Pub Co	Appetisers & Sides	Heinz Baked Beans	63	0	0	10.2	4.3		3.4	0.51	0	0
2018	Chef & Brewer Pub Co	Appetisers & Sides	Heinz Baked Beans	63	0	0	10.2	4.3		3.4	0.51	0	0
2018	Chef & Brewer Pub Co	Appetisers & Sides	Heinz Baked Beans	63	0	0	10.2	4.3		3.4	0.51	0	0
2018	Chef & Brewer Pub Co	Appetisers & Sides	Garden Peas	60	0.9	0	9.4	5.1		6	0	0	0
2018	Chef & Brewer Pub Co	Appetisers & Sides	Garden Peas	60	0.9	0	9.4	5.1		6	0	0	0
2018	Chef & Brewer Pub Co	Appetisers & Sides	Garden Peas	60	0.9	0	9.4	5.1		6	0	0	0
2018	Chef & Brewer Pub Co	Appetisers & Sides	Garden Peas	60	0.9	0	9.4	5.1		6	0	0	0
2018	Chef & Brewer Pub Co	Appetisers & Sides	Garden Peas	60	0.9	0	9.4	5.1		6	0	0	0
2018	Chef & Brewer Pub Co	Appetisers & Sides	Garden Peas	60	0.9	0	9.4	5.1		6	0	0	0
2018	Chef & Brewer Pub Co	Appetisers & Sides	Extra Garden Peas	60	0.9	0	9.4	5.1		6	0	0	0
2018	Chef & Brewer Pub Co	Toppings & Ingredients	Extra Red Wine Sauce	40	0	0	6.3	4		0.6	0.34	0	0
2018	Chef & Brewer Pub Co	Toppings & Ingredients	Honey & Mustard, Reduced Fat Dressing	36	1.4	0	6.3	5.9		0.5	1.13	0	0
2018	Chef & Brewer Pub Co	Toppings & Ingredients	Extra Poppadom	35	0.1	0	6.1	0.1		2.5	0.8	0	0
2018	Chef & Brewer Pub Co	Salads	Side Salad	34	0.6	0	4.7	4.2		1.5	0.38	0	0
2018	Chef & Brewer Pub Co	Salads	Side Salad	34	0.6	0	4.7	4.2		1.5	0.38	0	0
2018	Chef & Brewer Pub Co	Salads	Side Salad	34	0.6	0	4.7	4.2		1.5	0.38	0	0
2018	Chef & Brewer Pub Co	Salads	Side Salad	34	0.6	0	4.7	4.2		1.5	0.38	0	0
2018	Chef & Brewer Pub Co	Salads	Side Salad	34	0.6	0	4.7	4.2		1.5	0.38	0	0
2018	Chef & Brewer Pub Co	Salads	Dressed seasonal salad	34	0.6	0	4.7	4.2		1.5	0.38	0	0
2018	Chef & Brewer Pub Co	Desserts	Beechdean Farmhouse Ice Cream & Refreshing Sorbet Accompaniments	9	0	0	2.1	2		0.1	0	0	0
2018	Chef & Brewer Pub Co	Desserts	Beechdean Farmhouse Ice Cream & Refreshing Sorbet Accompaniments	9	0	0	2.1	2		0.1	0	0	0
2018	Chef & Brewer Pub Co	Toppings & Ingredients	Egg & Pineapple	1	0.1	0	0.1	0.1		0	0	0	0
2018	Chicken Cottage	Entrees	10 Spicy Wings & 6 Pieces of Chicken	638	29	13	54	13		29	29	1	0
2018	Chicken Cottage	Entrees	6 Pieces of Classic Fried Chicken w/ 8 Tasty Chicken Strips	638	29	13	54	13		29	29	1	0
2018	Chicken Cottage	Entrees	8 Spicy Wings Plus 2 Large Sides Served w/ 4 Regular Fries	638	29	13	54	13		29	29	1	0
2018	Chicken Cottage	Appetisers & Sides	Crispy Chicken Strips, 6 pieces	638	29	13	54	13		29	29	0	0
2018	Chicken Cottage	Appetisers & Sides	Chicken Nuggets	638	29	13	54	13		29	29	0	0
2018	Chicken Cottage	Appetisers & Sides	Chicken Poppers	638	29	13	54	13		29	29	0	0
2018	Chicken Cottage	Burgers	Lamb Quarter Pounder	638	29	13	54	13		29	29	0	0
2018	Chicken Cottage	Desserts	Ben & Jerrys Ice Cream	638	29	13	54	13		29	29	0	0
2018	Chicken Cottage	Desserts	Hot Apple Pie	638	29	13	54	13		29	29	0	0
2018	Chicken Cottage	Appetisers & Sides	Spicy Grilled Chicken Wings	455								0	0
2018	Chicken Cottage	Entrees	4 BBQ Lamb Ribs	364								0	0
2018	Chicken Cottage	Entrees	5 BBQ Chicken Wings	271								0	0
2018	Chicken Cottage	Burgers	Mountain Burgers	223								0	0
2018	Chicken Cottage	Burgers	Grilled Chicken Burgers	198								0	0
2018	Chicken Cottage	Burgers	Spicy Chicken Burgers	198								0	0
2018	Chicken Cottage	Sandwiches	BBQ Chicken Wrap	182								0	0
2018	Chicken Cottage	Sandwiches	Original Cottage Wrap	182								0	0
2018	Chicken Cottage	Sandwiches	Grilled Chicken Wrap	182								0	0
2018	Chicken Cottage	Sandwiches	Spicy Chicken Wrap	182								0	0
2018	Chicken Cottage	Sandwiches	Veggie Wrap	182								0	0
2018	Chicken Cottage	Entrees	Whole Peri Peri Chicken									1	0
2018	Chicken Cottage	Appetisers & Sides	Onion Rings									0	0
2018	Chicken Cottage	Appetisers & Sides	Coleslaw									0	0
2018	Chicken Cottage	Appetisers & Sides	BBQ Beans									0	0
2018	Chicken Cottage	Appetisers & Sides	Corn on the Cob									0	0
2018	Chicken Cottage	Baked Goods	Muffins									0	0
2018	Chicken Cottage	Burgers	Chicken Fillet Burgers									0	0
2018	Chicken Cottage	Burgers	Chicken Steak Burgers									0	0
2018	Chicken Cottage	Burgers	Quarter Pounder Lamb Burgers									0	0
2018	Chicken Cottage	Burgers	Veggie Burgers									0	0
2018	Chicken Cottage	Entrees	Classic Chicken Thigh, 2 pieces									0	0
2018	Chicken Cottage	Entrees	Classic Chicken Breast, 2 pieces									0	0
2018	Chicken Cottage	Entrees	Classic Chicken Wings, 2 pieces									0	0
2018	Chicken Cottage	Entrees	Spicy Chicken Thigh, 2 pieces									0	0
2018	Chicken Cottage	Entrees	Spicy Chicken Breast, 2 pieces									0	0
2018	Chicken Cottage	Entrees	Spicy Chicken Wings, 2 pieces									0	0
2018	Chicken Cottage	Entrees	Half Peri Peri Chicken									0	0
2018	Chicken Cottage	Fried Potatoes	Spicy Potato Wedges									0	0
2018	Chicken Cottage	Fried Potatoes	Fries									0	0
2018	Chicken Cottage	Salads	Crunchy Salad									0	0
2018	Chicken Cottage	Salads	Chicken Salad									0	0
2018	Chicken Cottage	Salads	Spicy Chicken Salad									0	0
2018	Chicken Cottage	Sandwiches	Chicken Kebab Wrap									0	0
2018	Chicken Cottage	Sandwiches	Lamb Kebab Wrap									0	0
2018	Costa Coffee	Entrees	Quiche Lorraine	524	40.1	22.2	27.3	1.9		12.7	1.5	0	1
2018	Costa Coffee	Entrees	Red Leicester, Pepper & Onion Quiche	508	38.3	18.1	26.9	1.4		13.3	1.2	0	1
2018	Costa Coffee	Entrees	Mac & Cheese	598	33.6	18	48.8	5.5		22.6	2	0	1
2018	Costa Coffee	Desserts	Fruity Caramel Crispie Bites	536	28.7	17.1	62.2	45.1		5.7	0.3	0	1
2018	Costa Coffee	Toppings & Ingredients	Clotted Cream	234	25.5	15.9	0.9	0.9		0.6	0	0	1
2018	Costa Coffee	Desserts	Gluten Free Chocolate Brownie	418	28.2	15.2	33.8	32.2		6	0.4	0	1
2018	Costa Coffee	Desserts	Caramel Crisp	410	25.5	15	39.8	29.3		4.1	0.4	0	1
2018	Costa Coffee	Beverages	White Hot Chocolate w/ Cream Limited Edition , Whole Milk , Takeaway	387	23	14.6	35.7	29.4		9.3	0.3	0	1
2018	Costa Coffee	Beverages	White Hot Chocolate w/ Cream Limited Edition , Whole Milk , Drink In	373	22.2	14.1	34.8	38.5		8.6	0.3	0	1
2018	Costa Coffee	Beverages	Hot Chocolate w/ Whole Milk , Massimo , Takeaway	537	22	14	62.7	49.6		19.5	0.8	0	1
2018	Costa Coffee	Desserts	All Butter Belgian Chocolate Cookie	428	22	14	52	32		4.1	0.5	0	1
2018	Costa Coffee	Appetisers & Sides	Chilli Sausage Roll	412	29.6	14	25.1	2.6		10.3	0.9	0	1
2018	Costa Coffee	Beverages	Mint Choc Chip Creamy Frostino w/ Whole Milk , Medio , Both	538	21.9	13.9	77.7	61.3		7	0.2	0	1
2018	Costa Coffee	Desserts	Chocolate Tiffin	457	26.8	13.9	48.2	27.3		4.8	0.3	0	1
2018	Costa Coffee	Appetisers & Sides	Sausage Roll	400	29.2	13.9	23.6	1.4		9.8	0.9	0	1
2018	Costa Coffee	Beverages	Hot Chocolate w/ Whole Milk , Massimo , Drink In	521	21	13.3	61.6	48.5		18.7	0.8	0	1
2018	Costa Coffee	Baked Goods	Millionaire Shortbread	404	26.3	12.9	38	25.1		3.3	0.5	0	1
2018	Costa Coffee	Sandwiches	British Ham & Emmenthal Croissant	358	20.4	12.9	28.6	7.6		13.9	1.1	0	1
2018	Costa Coffee	Beverages	Chai Latte w/ Whole Milk , Massimo , Both	521	19.7	12.6	69	45		16.9	0.6	0	1
2018	Costa Coffee	Beverages	Belgian Chocolate Creamy Frostino w/ Whole Milk , Medio , Both	452	19	12.1	62.1	57.6		7.3	0.2	0	1
2018	Costa Coffee	Sandwiches	Emmenthal & Mushroom Toastie	443	19.1	11.7	45.2	2.6		21.4	1.4	0	1
2018	Costa Coffee	Baked Goods	Chocolate Twist	396	18.5	11.7	49.9	27.7		6.1	0.6	0	1
2018	Costa Coffee	Desserts	Chocolate Brownie	373	19.6	11.7	44.5	37.5		4.3	0.4	0	1
2018	Costa Coffee	Sandwiches	Meatball Wrap	582	28.5	11.6	58	8.5		21.6	1.5	0	1
2018	Costa Coffee	Baked Goods	Raspberry & , Almond Bake	465	31.2	11.5	36.5	24.3		8.1	0.3	0	1
2018	Costa Coffee	Sandwiches	Cumberl& Sausage w/ Red Onion Toastie	493	21.5	11.4	48.1	6.7		24.5	2	0	1
2018	Costa Coffee	Beverages	Mint Choc Chip Creamy Frostino w/ Coconut Milk , Medio , Both	483	17.8	11	75.7	59.3		4	0.2	0	1
2018	Costa Coffee	Baked Goods	Croissant	281	17.2	11	25.9	4.4		4.9	0.5	0	1
2018	Costa Coffee	Beverages	Caramel Fudge Creamy Frostino w/ Whole Milk , Medio , Both	453	16.8	10.8	69.3	68.6		6.2	0.2	0	1
2018	Costa Coffee	Beverages	Mint Choc Chip Creamy Frostino w/ Whole Milk , Primo , Both	390	16.9	10.8	53.8	42.7		5.3	0.1	0	1
2018	Costa Coffee	Beverages	Mocha w/ Whole Milk , Massimo , Takeaway	496	17.2	10.7	59.9	45.8		16	0.7	0	1
2018	Costa Coffee	Sandwiches	Italian Mozzarella, Tomato & Basil Panini	519	23.9	10.6	49.7	4		24.4	2.3	0	1
2018	Costa Coffee	Beverages	Belgian Chocolate Creamy Frostino w/ Whole Milk , Primo , Both	349	16.6	10.6	43.6	40.5		5.6	0.1	0	1
2018	Costa Coffee	Beverages	White Hot Chocolate w/ Cream Limited Edition , Coconut Milk , Takeaway	312	17.4	10.6	33	26.7		5.2	0.2	0	1
2018	Costa Coffee	Sandwiches	Sausage Bap	488	28.7	10.5	38.9	3.1		17.1	1.8	0	1
2018	Costa Coffee	Sandwiches	Cheddar & Slow Roasted Tomato Toastie	443	19.4	10.4	44	10.5		20.9	1.9	0	1
2018	Costa Coffee	Beverages	Strawberry & Cream Creamy Frostino w/ Whole Milk , Medio , Both	410	16.4	10.4	59.5	58.8		6.3	0.2	0	1
2018	Costa Coffee	Beverages	Hot Chocolate w/ Whole Milk , Medio , Takeaway	377	16.4	10.4	41.3	33.4		14.4	0.6	0	1
2018	Costa Coffee	Beverages	White Hot Chocolate w/ Cream Limited Edition , Coconut Milk , Drink In	306	17.1	10.4	32.4	26		4.9	0.2	0	1
2018	Costa Coffee	Beverages	Caffe Latte w/ Whole Milk , Massimo , Takeaway	283	16.5	10.4	19.8	19.3		14.3	0.4	0	1
2018	Costa Coffee	Beverages	Mint Choc Chip Creamy Frostino w/ Soya Drink , Medio , Both	498	18.6	10.3	74.7	58		7	0.2	0	1
2018	Costa Coffee	Beverages	Mocha w/ Whole Milk , Massimo , Drink In	455	16.5	10.2	59	44.9		15.3	0.7	0	1
2018	Costa Coffee	Baked Goods	Chocolate Twist	354	15.6	10.2	46.6	22		5.5	0.7	0	1
2018	Costa Coffee	Beverages	Mint Choc Chip Creamy Frostino w/ Skimmed Milk , Medio , Both	482	15.8	10	77.5	61.1		7.2	0.2	0	1
2018	Costa Coffee	Beverages	Speciality Latte Vanilla w/ Whole Milk , Massimo , Takeaway	340	15.9	10	35.9	35.3		13.7	0.4	0	1
2018	Costa Coffee	Beverages	Speciality Latte Gingerbread w/ Whole Milk , Massimo , Takeaway	339	15.9	10	35.8	35.2		13.7	0.4	0	1
2018	Costa Coffee	Beverages	Speciality Latte Caramel w/ Whole Milk , Massimo , Takeaway	336	15.9	10	35.1	34.6		13.7	0.4	0	1
2018	Costa Coffee	Beverages	Speciality Latte Roasted Hazelnut w/ Whole Milk , Massimo , Takeaway	335	15.9	10	34.7	34.2		13.7	0.4	0	1
2018	Costa Coffee	Beverages	Speciality Latte Caramel (Sugar Free Syrup) w/ Whole Milk , Massimo , Takeaway	280	15.9	10	21.1	18.6		13.7	0.4	0	1
2018	Costa Coffee	Baked Goods	Almond Croissant	347	19.5	9.8	34.7	10.9		7.1	0.6	0	1
2018	Costa Coffee	Desserts	Lemon Tart	341	18.3	9.8	40.2	23.9		3.6	0.2	0	1
2018	Costa Coffee	Beverages	Caffe Latte w/ Whole Milk, Massimo , Drink In	267	15.6	9.8	18.7	18.2		13.5	0.4	0	1
2018	Costa Coffee	Beverages	Hot Chocolate w/ Whole Milk , Medio , Drink In	357	15.2	9.7	40	32.1		13.4	0.6	0	1
2018	Costa Coffee	Beverages	White Hot Chocolate w/ Cream Limited Edition , Soya Milk , Takeaway	333	18.5	9.7	31.7	24.9		9.3	0.2	0	1
2018	Costa Coffee	Beverages	White Hot Chocolate w/ Cream Limited Edition , Soya Milk , Drink In	324	18.1	9.6	31.1	24.4		8.6	0.2	0	1
2018	Costa Coffee	Baked Goods	Pain Au Chocolat	266	14.6	9.5	28.5	10		4.8	0.6	0	1
2018	Costa Coffee	Beverages	Speciality Latte Vanilla w/ Whole Milk , Massimo , Drink In	324	14.9	9.4	34.9	34.3		12.9	0.4	0	1
2018	Costa Coffee	Beverages	Speciality Latte Gingerbread w/ Whole Milk , Massimo , Drink In	323	14.9	9.4	34.7	34.2		12.9	0.4	0	1
2018	Costa Coffee	Beverages	Speciality Latte Caramel w/ Whole Milk , Massimo , Drink In	321	14.9	9.4	34.1	33.5		12.9	0.4	0	1
2018	Costa Coffee	Beverages	Strawberry & Cream Creamy Frostino w/ Whole Milk , Primo , Both	319	14.8	9.4	41.8	41.3		4.9	0.1	0	1
2018	Costa Coffee	Beverages	Speciality Latte Roasted Hazelnut w/ Whole Milk , Massimo , Drink In	319	14.9	9.4	33.7	33.1		12.9	0.4	0	1
2018	Costa Coffee	Beverages	Speciality Latte Caramel (Sugar Free Syrup) w/ Whole Milk , Massimo , Drink In	264	14.9	9.4	20	17.5		12.9	0.4	0	1
2018	Costa Coffee	Beverages	White Hot Chocolate w/ Cream Limited Edition , Skimmed Milk , Takeaway	310	14.7	9.2	35.5	29.1		9.5	0.3	0	1
2018	Costa Coffee	Beverages	White Hot Chocolate w/ Cream Limited Edition , Skimmed Milk , Drink In	304	14.6	9.2	34.6	28.3		8.8	0.3	0	1
2018	Costa Coffee	Baked Goods	Pain Aux Raisins	277	13.4	9.2	34	14		4.3	0.6	0	1
2018	Costa Coffee	Beverages	Iced Mocha Latte w/ Whole Milk , Massimo , Both	399	14.5	9.1	54.9	49.4		11.4	0.3	0	1
2018	Costa Coffee	Beverages	Belgian Chocolate Creamy Frostino w/ Coconut Milk , Medio , Both	397	14.9	9.1	60.1	55.7		4.4	0.1	0	1
2018	Costa Coffee	Sandwiches	British Bacon & Brie Panini	499	17.8	8.9	57.9	11.6		25.1	2.2	0	1
2018	Costa Coffee	Sandwiches	British Chicken & Bacon Toastie	418	15.1	8.9	45.6	4.3		23.9	2.1	0	1
2018	Costa Coffee	Sandwiches	Wiltshire Ham & Mature Cheddar Toastie	409	14.5	8.8	43.4	3.5		25.4	1.6	0	1
2018	Costa Coffee	Beverages	Caramel Fudge Creamy Frostino w/ Whole Milk , Primo , Both	335	13.6	8.7	48.4	47.9		4.8	0.2	0	1
2018	Costa Coffee	Baked Goods	Nutty Flapjack	425	23.2	8.6	45	28.4		6.9	0.1	0	1
2018	Costa Coffee	Baked Goods	Fruity Flapjack	380	15.7	8.6	53.6	34		4.5	0.2	0	1
2018	Costa Coffee	Desserts	Easter Chocolate Crunch	330	16.5	8.6	40.8	29.8		3.6	0.3	0	1
2018	Costa Coffee	Beverages	Belgian Chocolate Creamy Frostino w/ Soya Drink , Medio , Both	412	15.7	8.5	59.2	54.3		7.3	0.1	0	1
2018	Costa Coffee	Baked Goods	Panettoncino Classico	374	14.7	8.5	51.5	30		7.8	0.4	0	1
2018	Costa Coffee	Beverages	Mint Choc Chip Creamy Frostino w/ Coconut Milk , Primo , Both	349	13.8	8.5	52.3	41.2		3.1	0.1	0	1
2018	Costa Coffee	Beverages	Chai Latte w/ Whole Milk , Medio , Both	334	13.1	8.4	42.9	28.5		11.2	0.4	0	1
2018	Costa Coffee	Beverages	Belgian Chocolate Creamy Frostino w/ Coconut Milk , Primo , Both	307	13.5	8.4	42.1	39		3.4	0.1	0	1
2018	Costa Coffee	Beverages	Belgian Chocolate Creamy Frostino w/ Skimmed Milk , Medio , Both	396	12.9	8.2	62	57.5		7.5	0.2	0	1
2018	Costa Coffee	Baked Goods	Butter Croissant	211	12.2	8.1	20.3	3.1		4.2	0.6	0	1
2018	Costa Coffee	Sandwiches	Chipotle Chicken Toastie	449	15	8	51	7.1		25	1.9	0	1
2018	Costa Coffee	Beverages	Mint Choc Chip Creamy Frostino w/ Soya Drink , Primo , Both	360	14.4	8	51.6	40.2		5.3	0.1	0	1
2018	Costa Coffee	Baked Goods	Almond Croissant	351	18	7.9	37.9	14.4		8.4	0.8	0	1
2018	Costa Coffee	Beverages	Belgian Chocolate Creamy Frostino w/ Soya Drink , Primo , Both	319	14.1	7.9	41.4	38		5.6	0.1	0	1
2018	Costa Coffee	Desserts	Cookie Triple Chocolate Chip	368	17.6	7.8	47.2	31.2		4.6	0.4	0	1
2018	Costa Coffee	Beverages	Mint Choc Chip Creamy Frostino w/ Skimmed Milk , Primo , Both	348	12.3	7.8	53.7	42.6		5.4	0.1	0	1
2018	Costa Coffee	Desserts	Cookie Milk Chocolate Chip	377	17.6	7.7	49.6	29.6		4.5	0.4	0	1
2018	Costa Coffee	Beverages	Mocha w/ Whole Milk , Medio , Takeaway	320	12.5	7.7	39.1	30.5		11.4	0.5	0	1
2018	Costa Coffee	Baked Goods	Pain Aux Raisins	292	12.1	7.7	40	22.3		5	0.5	0	1
2018	Costa Coffee	Beverages	Cappuccino w/ Whole Milk , Massimo , Takeaway	223	12.5	7.7	17.1	16.1		11	0.3	0	1
2018	Costa Coffee	Beverages	Iced Chocolate w/ Whole Milk , Massimo , Both	351	11.9	7.6	51.1	46.2		8.9	0.2	0	1
2018	Costa Coffee	Beverages	Belgian Chocolate Creamy Frostino w/ Skimmed Milk , Primo , Both	306	12	7.6	43.5	40.4		5.8	0.1	0	1
2018	Costa Coffee	Desserts	Milk Choc O Crunch	275	12.8	7.6	36.6	21.8		3.2	0.2	0	1
2018	Costa Coffee	Beverages	Caffe Latte w/ Whole Milk , Medio , Drink In	207	12.1	7.6	14.5	14.1		10.4	0.3	0	1
2018	Costa Coffee	Beverages	Caffe Latte w/ Whole Milk , Medio , Takeaway	207	12.1	7.6	14.5	14.1		10.4	0.3	0	1
2018	Costa Coffee	Beverages	Strawberry & Cream Creamy Frostino w/ Coconut Milk , Medio , Both	355	12.3	7.5	57.5	56.8		3.3	0.1	0	1
2018	Costa Coffee	Beverages	Mocha w/ Whole Milk , Medio , Drink In	314	12.1	7.5	38.6	30		11.1	0.5	0	1
2018	Costa Coffee	Beverages	Speciality Latte Vanilla w/ Whole Milk , Medio , Drink In	249	11.6	7.3	26.6	26.1		10	0.3	0	1
2018	Costa Coffee	Beverages	Speciality Latte Vanilla w/ Whole Milk , Medio , Takeaway	249	11.6	7.3	26.6	26.1		10	0.3	0	1
2018	Costa Coffee	Beverages	Speciality Latte Gingerbread w/ Whole Milk , Medio , Drink In	249	11.6	7.3	26.5	26.1		10	0.3	0	1
2018	Costa Coffee	Beverages	Speciality Latte Gingerbread w/ Whole Milk , Medio , Takeaway	249	11.6	7.3	26.5	26.1		10	0.3	0	1
2018	Costa Coffee	Beverages	Speciality Latte Caramel w/ Whole Milk , Medio , Drink In	247	11.6	7.3	26	25.6		10	0.3	0	1
2018	Costa Coffee	Beverages	Speciality Latte Caramel w/ Whole Milk , Medio , Takeaway	247	11.6	7.3	26	25.6		10	0.3	0	1
2018	Costa Coffee	Beverages	Speciality Latte Roasted Hazelnut w/ Whole Milk , Medio , Drink In	246	11.6	7.3	25.7	25.3		10	0.3	0	1
2018	Costa Coffee	Beverages	Speciality Latte Roasted Hazelnut w/ Whole Milk , Medio , Takeaway	246	11.6	7.3	25.7	25.3		10	0.3	0	1
2018	Costa Coffee	Beverages	Cappuccino w/ Whole Milk, Massimo , Drink In	210	11.7	7.3	16.2	15.2		10.4	0.3	0	1
2018	Costa Coffee	Beverages	Speciality Latte Caramel (Sugar Free Syrup) w/ Whole Milk , Medio , Drink In	205	11.6	7.3	15.5	13.6		10	0.3	0	1
2018	Costa Coffee	Beverages	Speciality Latte Caramel (Sugar Free Syrup) w/ Whole Milk , Medio , Takeaway	205	11.6	7.3	15.5	13.6		10	0.3	0	1
2018	Costa Coffee	Beverages	Strawberry & Cream Creamy Frostino w/ Coconut Milk , Primo , Both	278	11.7	7.2	40.3	39.8		2.7	0.1	0	1
2018	Costa Coffee	Beverages	Hot Chocolate w/ Whole Milk , Primo , Takeaway	257	11.3	7.2	27.9	22.7		9.9	0.4	0	1
2018	Costa Coffee	Beverages	Caramel Fudge Creamy Frostino w/ Soya Drink , Medio , Both	416	13.5	7.1	66.8	66		6.2	0.2	0	1
2018	Costa Coffee	Beverages	Iced Mocha Latte w/ Whole Milk , Medio , Both	307	11.3	7.1	41.7	37.6		9	0.2	0	1
2018	Costa Coffee	Beverages	Iced Speciality Latte Vanilla w/ Whole Milk , Massimo , Both	263	11.3	7.1	30.7	30.1		9.9	0.3	0	1
2018	Costa Coffee	Beverages	Iced Latte w/ Whole Milk , Massimo , Both	263	11.3	7.1	30.7	30.2		9.9	0.3	0	1
2018	Costa Coffee	Beverages	Iced Speciality Latte Gingerbread w/ Whole Milk , Massimo , Both	262	11.3	7.1	30.5	30		9.9	0.3	0	1
2018	Costa Coffee	Beverages	Iced Speciality Latte Cinnamon w/ Whole Milk , Massimo , Both	261	11.3	7.1	29.9	29.3		9.9	0.3	0	1
2018	Costa Coffee	Beverages	Iced Speciality Latte Caramel w/ Whole Milk , Massimo , Both	260	11.3	7.1	29.9	29.4		9.9	0.3	0	1
2018	Costa Coffee	Beverages	Iced Speciality Latte Hazelnut w/ Whole Milk , Massimo , Both	258	11.3	7.1	29.5	29		9.9	0.3	0	1
2018	Costa Coffee	Beverages	Iced Speciality Latte Caramel Sugar Free Syrup w/ Whole Milk , Massimo , Both	204	11.3	7.1	15.9	13.4		9.9	0.3	0	1
2018	Costa Coffee	Beverages	Iced Speciality Latte Gingerbread Sugar Free Syrup w/ Whole Milk , Massimo , Both	203	11.3	7.1	15.8	13.4		9.9	0.3	0	1
2018	Costa Coffee	Beverages	Iced Mocha w/ Whole Milk , Massimo , Both	347	11.4	7	51.6	45.9		8.9	0.2	0	1
2018	Costa Coffee	Beverages	Flat Mocha , Whole Milk , Takeaway	274	11.3	7	30.4	24.8		11.5	0.5	0	1
2018	Costa Coffee	Beverages	Caramel Fudge Creamy Frostino w/ Skimmed Milk , Medio , Both	396	10.7	6.8	69.1	68.5		6.4	0.2	0	1
2018	Costa Coffee	Beverages	Strawberry & Cream Creamy Frostino w/ Soya Drink , Medio , Both	370	13.1	6.8	56.5	55.5		6.3	0.1	0	1
2018	Costa Coffee	Baked Goods	Almond Croissant	313	12.9	6.8	41.2	15.7		7.2	0.7	0	1
2018	Costa Coffee	Sandwiches	British Ham & Cheese Panini	427	13.5	6.7	48.5	4		26.6	2.5	0	1
2018	Costa Coffee	Beverages	Strawberry & Cream Creamy Frostino w/ Soya Drink , Primo , Both	289	12.3	6.7	39.5	38.8		4.9	0.1	0	1
2018	Costa Coffee	Beverages	Flat White w/ Whole Milk, Primo, Takeaway	179	10.5	6.7	12.4	12.2		9	0.3	0	1
2018	Costa Coffee	Sandwiches	Roast Chicken Fajita Wrap	428	16.3	6.6	45.4	8.4		21.9	1.4	0	1
2018	Costa Coffee	Desserts	Cherry Bakewell Tart	378	15.3	6.5	55.4	34.7		4	0.2	0	1
2018	Costa Coffee	Beverages	Strawberry & Cream Creamy Frostino w/ Skimmed Milk , Medio , Both	354	10.3	6.5	59.3	58.6		6.5	0.2	0	1
2018	Costa Coffee	Sandwiches	Breakfast Bloomer	493	24.5	6.4	42.3	3.7		23.7	1.7	0	1
2018	Costa Coffee	Sandwiches	Tuna Melt Panini	483	18.7	6.4	47.4	3.7		29.6	2	0	1
2018	Costa Coffee	Beverages	Strawberry & Cream Creamy Frostino w/ Skimmed Milk , Primo , Both	277	10.2	6.4	41.7	41.2		5	0.1	0	1
2018	Costa Coffee	Baked Goods	Triple Chocolate Muffin	422	18.5	6.3	55.6	38.6		3.6	0.5	0	1
2018	Costa Coffee	Sandwiches	Bacon Roll	389	17.4	6.3	38.4	2.2		18.1	1.8	0	1
2018	Costa Coffee	Beverages	Hot Chocolate w/ Whole Milk , Primo , Drink In	233	9.9	6.3	26.3	21.1		8.7	0.4	0	1
2018	Costa Coffee	Desserts	Victoria Sponge	537	25.3	6.2	72.4	49.7		4.1	0.5	0	1
2018	Costa Coffee	Entrees	Meatball Pasta	466	19.3	6.1	55.8	9.5		17	1.5	0	1
2018	Costa Coffee	Beverages	Flat Mocha , Whole Milk , Drink In	249	9.9	6.1	28.7	23.1		10.1	0.4	0	1
2018	Costa Coffee	Desserts	Easter Choc O Crunch	238	11	6.1	31.8	22.5		2.7	0.2	0	1
2018	Costa Coffee	Beverages	Hot Chocolate w/ Coconut Milk , Massimo , Drink In	415	11.1	6	61.3	47.1		13.1	0.6	0	1
2018	Costa Coffee	Beverages	Caramel Fudge Creamy Frostino w/ Soya Drink , Primo , Both	307	11.1	6	46.5	45.9		4.8	0.1	0	1
2018	Costa Coffee	Beverages	Iced Chocolate w/ Whole Milk , Medio , Both	271	9.4	6	38.9	35.2		7.1	0.2	0	1
2018	Costa Coffee	Toppings & Ingredients	Coconut & Vanilla Powder	108.6	6.6	6	11.8	5.9		0.9	0	0	1
2018	Costa Coffee	Salads	Feta & Tomato Pasta Salad	472	17.6	5.9	59.8	6.7		14.9	2.5	0	1
2018	Costa Coffee	Beverages	Flat White , Whole Milk , Takeaway	171	9.4	5.9	11.9	11.7		9.5	0.3	0	1
2018	Costa Coffee	Beverages	Cappuccino w/ Whole Milk , Medio , Drink In	168	9.4	5.8	13.1	12.3		8.2	0.3	0	1
2018	Costa Coffee	Beverages	Cappuccino w/ Whole Milk , Medio , Takeaway	168	9.4	5.8	13.1	12.3		8.2	0.3	0	1
2018	Costa Coffee	Desserts	Layered Carrot Cake	593	26.2	5.7	80.8	56.9		7	0.7	0	1
2018	Costa Coffee	Beverages	Caramel Fudge Creamy Frostino w/ Skimmed Milk , Primo , Both	292	9	5.7	48.4	47.7		4.9	0.2	0	1
2018	Costa Coffee	Beverages	Flat White w/ Whole Milk, Primo, Drink In	153	9	5.7	10.6	10.4		7.7	0.2	0	1
2018	Costa Coffee	Beverages	Iced Chai Latte w/ Whole Milk , Massimo , Both	426	9	5.6	78.2	55		8	0.2	0	1
2018	Costa Coffee	Sandwiches	Halloumi & Roasted Pepper Focaccia	411	17	5.6	46	4.1		17	1.6	0	1
2018	Costa Coffee	Beverages	Iced Mocha w/ Whole Milk , Medio , Both	269	9.1	5.6	39.3	35		7.1	0.2	0	1
2018	Costa Coffee	Beverages	Iced Speciality Latte Vanilla w/ Whole Milk , Medio , Both	205	9	5.6	23.6	23.1		7.8	0.2	0	1
2018	Costa Coffee	Beverages	Iced Latte w/ Whole Milk , Medio , Both	205	9	5.6	23.6	23.2		7.8	0.2	0	1
2018	Costa Coffee	Beverages	Iced Speciality Latte Gingerbread w/ Whole Milk , Medio , Both	205	9	5.6	23.5	23.1		7.8	0.2	0	1
2018	Costa Coffee	Beverages	Iced Speciality Latte Cinnamon w/ Whole Milk , Medio , Both	204	9	5.6	22.9	22.5		7.8	0.2	0	1
2018	Costa Coffee	Beverages	Iced Speciality Latte Caramel w/ Whole Milk , Medio , Both	203	9	5.6	23	22.6		7.8	0.2	0	1
2018	Costa Coffee	Beverages	Iced Speciality Latte Hazelnut w/ Whole Milk , Medio , Both	202	9	5.6	22.7	22.3		7.8	0.2	0	1
2018	Costa Coffee	Beverages	Iced Speciality Latte Caramel Sugar Free Syrup w/ Whole Milk , Medio , Both	161	9	5.6	12.5	10.6		7.8	0.2	0	1
2018	Costa Coffee	Beverages	Iced Speciality Latte Gingerbread Sugar Free Syrup w/ Whole Milk , Medio , Both	160	9	5.6	12.4	10.6		7.8	0.3	0	1
2018	Costa Coffee	Desserts	Mini Mocha Brownie	160	8.5	5.6	18.5	12.2		1.8	0.2	0	1
2018	Costa Coffee	Baked Goods	Granola Square	329	15.8	5.5	38.7	22.7		6.1	0.2	0	1
2018	Costa Coffee	Sandwiches	Salami & Tomato Panini	449	15.3	5.4	56.2	5.1		19.8	2.1	0	1
2018	Costa Coffee	Beverages	Mocha w/ Whole Milk , Primo , Takeaway	221	8.6	5.4	27	21.1		7.9	0.3	0	1
2018	Costa Coffee	Beverages	Caffe Latte w/ Whole Milk , Primo , Takeaway	149	8.6	5.4	10.5	10.1		7.5	0.2	0	1
2018	Costa Coffee	Beverages	Iced Mocha Latte w/ Whole Milk , Primo , Both	220	8.4	5.3	29	26.1		6.8	0.2	0	1
2018	Costa Coffee	Toppings & Ingredients	Whipping Cream & Sugar	80	8.3	5.3	1	1		0.5	0	0	1
2018	Costa Coffee	Beverages	Speciality Latte Vanilla w/ Whole Milk , Primo , Takeaway	177	8.3	5.2	18.6	18.2		7.3	0.2	0	1
2018	Costa Coffee	Beverages	Speciality Latte Gingerbread w/ Whole Milk , Primo , Takeaway	177	8.3	5.2	18.5	18.1		7.3	0.2	0	1
2018	Costa Coffee	Beverages	Speciality Latte Caramel w/ Whole Milk , Primo , Takeaway	175	8.3	5.2	18.2	17.8		7.3	0.2	0	1
2018	Costa Coffee	Beverages	Speciality Latte Roasted Hazelnut w/ Whole Milk , Primo , Takeaway	175	8.3	5.2	18	17.6		7.3	0.2	0	1
2018	Costa Coffee	Beverages	Speciality Latte Caramel (Sugar Free Syrup) w/ Whole Milk , Primo , Takeaway	147	8.3	5.2	11.2	9.8		7.3	0.2	0	1
2018	Costa Coffee	Baked Goods	Vegan , Oaty Jam Bake	303	14.2	5	37.7	17.3		4.4	0.2	0	1
2018	Costa Coffee	Beverages	Chai Latte w/ Whole Milk , Primo , Both	208	7.9	5	27.6	18		6.7	0.2	0	1
2018	Costa Coffee	Beverages	Flat White , Whole Milk , Drink In	146	8	5	10.2	10		8.1	0.3	0	1
2018	Costa Coffee	Beverages	Caffe Latte w/ Whole Milk , Primo , Drink In	132	7.7	4.9	9.2	9		6.7	0.2	0	1
2018	Costa Coffee	Beverages	Hot Chocolate w/ Coconut Milk , Massimo , Takeaway	358	8.6	4.8	55.5	41.3		10.5	0.4	0	1
2018	Costa Coffee	Beverages	Mocha w/ Coconut Milk , Massimo , Takeaway	356	9.1	4.8	53.8	40.6		11.2	0.5	0	1
2018	Costa Coffee	Baked Goods	Stem Ginger Biscuits	248	11	4.8	34.1	13.4		2.6	0.2	0	1
2018	Costa Coffee	Desserts	Chocolate & , Coconut Loaf Cake	427	21.7	4.7	51.3	31.4		5.5	0.4	0	1
2018	Costa Coffee	Beverages	Mocha w/ Coconut Milk , Massimo , Drink In	350	8.9	4.7	53.1	40		10.9	0.5	0	1
2018	Costa Coffee	Beverages	Speciality Latte Vanilla w/ Whole Milk , Primo , Drink In	161	7.4	4.7	17.3	17.1		6.4	0.2	0	1
2018	Costa Coffee	Beverages	Speciality Latte Gingerbread w/ Whole Milk , Primo , Drink In	160	7.4	4.7	17.2	17		6.4	0.2	0	1
2018	Costa Coffee	Beverages	Speciality Latte Caramel w/ Whole Milk , Primo , Drink In	159	7.4	4.7	16.9	16.7		6.4	0.2	0	1
2018	Costa Coffee	Beverages	Speciality Latte Roasted Hazelnut w/ Whole Milk , Primo , Drink In	158	7.4	4.7	16.7	16.5		6.4	0.2	0	1
2018	Costa Coffee	Beverages	Speciality Latte Caramel (Sugar Free Syrup) w/ Whole Milk , Primo , Drink In	131	7.4	4.7	9.9	8.7		6.4	0.2	0	1
2018	Costa Coffee	Beverages	Mocha w/ Whole Milk , Primo , Drink In	202	7.5	4.6	25.6	19.8		6.9	0.3	0	1
2018	Costa Coffee	Sandwiches	Goats Cheese & Sweet Chilli Chutney Panini	420	9.2	4.5	65.1	18.2		15.9	1.4	0	1
2018	Costa Coffee	Beverages	Iced Chai Latte w/ Whole Milk , Medio , Both	328	7.2	4.5	59.2	41.8		6.4	0.2	0	1
2018	Costa Coffee	Beverages	Iced Chocolate w/ Whole Milk , Primo , Both	194	7	4.5	26.8	24.4		5.4	0.1	0	1
2018	Costa Coffee	Baked Goods	Raspberry & White Chocolate Muffin	495	23.2	4.4	64.3	39.6		5.8	0.6	0	1
2018	Costa Coffee	Desserts	Triple Layer Lemon Cake	468	20.7	4.4	66.1	47.9		4.2	0.4	0	1
2018	Costa Coffee	Sandwiches	Smoked Salmon & Soft Cheese	372	10.7	4.4	44.6	2.6		22.6	2.6	0	1
2018	Costa Coffee	Sandwiches	British Ham & Cheese Toastie	307	8	4.4	42.2	5.9		15	1.7	0	1
2018	Costa Coffee	Beverages	Cappuccino w/ Whole Milk , Primo, Takeaway	129	7.1	4.4	10.2	9.6		6.2	0.2	0	1
2018	Costa Coffee	Beverages	Iced Speciality Latte Vanilla w/ Whole Milk , Primo , Both	152	6.8	4.3	16.9	16.5		6	0.2	0	1
2018	Costa Coffee	Beverages	Iced Latte w/ Whole Milk , Primo , Both	152	6.8	4.3	16.9	16.5		6	0.2	0	1
2018	Costa Coffee	Beverages	Iced Speciality Latte Gingerbread w/ Whole Milk , Primo , Both	152	6.8	4.3	16.8	16.4		6	0.2	0	1
2018	Costa Coffee	Beverages	Iced Speciality Latte Cinnamon w/ Whole Milk , Primo , Both	151	6.8	4.3	16.5	16.1		6	0.2	0	1
2018	Costa Coffee	Beverages	Iced Speciality Latte Caramel w/ Whole Milk , Primo , Both	150	6.8	4.3	16.5	16.1		6	0.2	0	1
2018	Costa Coffee	Beverages	Iced Speciality Latte Hazelnut w/ Whole Milk , Primo , Both	150	6.8	4.3	16.3	15.9		6	0.2	0	1
2018	Costa Coffee	Beverages	Iced Speciality Latte Caramel Sugar Free Syrup w/ Whole Milk , Primo , Both	122	6.8	4.3	9.5	8.1		6	0.2	0	1
2018	Costa Coffee	Beverages	Iced Speciality Latte Gingerbread Sugar Free Syrup w/ Whole Milk , Primo , Both	122	6.8	4.3	9.4	8.1		6	0.2	0	1
2018	Costa Coffee	Entrees	Gluten Free Wholegrain Porridge	231	7.7	4.2	30.2	8.6		8.8	0.2	0	1
2018	Costa Coffee	Sandwiches	Sandwich Selection	436	19.6	4.1	43.3	4		19.5	2	0	1
2018	Costa Coffee	Beverages	Hot Chocolate w/ Coconut Milk , Medio , Drink In	271	7.6	4.1	39	30.5		8.9	0.4	0	1
2018	Costa Coffee	Beverages	Hot Chocolate w/ Coconut Milk , Medio , Takeaway	271	7.6	4.1	39	30.5		8.9	0.4	0	1
2018	Costa Coffee	Beverages	Iced Mocha w/ Whole Milk , Primo , Both	190	6.7	4.1	26.9	24.1		5.3	0.1	0	1
2018	Costa Coffee	Beverages	Hot Chocolate w/ Soya Milk , Massimo , Takeaway	428	12.9	4	54.5	40.5		19.5	0.7	0	1
2018	Costa Coffee	Desserts	Peach Melba Loaf Cake	332	17.1	4	39	22.8		4.8	0.6	0	1
2018	Costa Coffee	Beverages	Mini Hot Chocolate w/ Flake & , Whole Milk	126	6.4	4	12.8	11.4		4.1	0.1	0	1
2018	Costa Coffee	Beverages	Cortado w/ Whole Milk, Doppio, Takeaway	108	6.3	4	7.5	7.3		5.4	0.2	0	1
2018	Costa Coffee	Beverages	Hot Chocolate w/ Soya Milk , Massimo , Drink In	418	12.4	3.9	53.8	39.9		18.7	0.7	0	1
2018	Costa Coffee	Sandwiches	BLT	405	15.4	3.9	47.6	5.1		17.2	2.3	0	1
2018	Costa Coffee	Baked Goods	Salted Caramel Muffin	483	19	3.8	72.8	49.7		5.2	0.6	0	1
2018	Costa Coffee	Sandwiches	Hoisin Duck Wrap	423	11	3.8	67.3	17.6		12.2	1.3	0	1
2018	Costa Coffee	Beverages	, Coconut & Vanilla Latte , Primo , Takeaway	128	5.9	3.8	14	10.4		4.3	0.3	0	1
2018	Costa Coffee	Beverages	Mocha Cortado, w/ Whole Milk, Doppio, Takeaway	118	6	3.8	10.8	9.3		5.2	0.2	0	1
2018	Costa Coffee	Beverages	Caramel Cortado w/ Whole Milk, Doppio, Takeaway	132	5.7	3.7	15.5	15.2		4.9	0.2	0	1
2018	Costa Coffee	Beverages	Cappuccino w/ Whole Milk , Primo, Drink In	109	5.9	3.7	8.9	8.3		5.3	0.2	0	1
2018	Costa Coffee	Beverages	Mocha w/ Soya Milk , Massimo , Takeaway	392	10.8	3.6	54.1	39.4		16	0.7	0	1
2018	Costa Coffee	Beverages	Mocha w/ Soya Milk , Massimo , Drink In	383	10.5	3.6	53.6	38.9		15.3	0.7	0	1
2018	Costa Coffee	Beverages	Chai Latte w/ Coconut Milk , Massimo , Both	356	7.2	3.6	63	39		7.9	0.5	0	1
2018	Costa Coffee	Entrees	Chicken Chorizo & Roasted Pepper Rice Box	327	13	3.5	38	7.1		14	1.3	0	1
2018	Costa Coffee	Beverages	Caramel Latte Frostino w/ Whole Milk , Massimo , Both	311	5.7	3.5	60.1	57.5		5	0.2	0	1
2018	Costa Coffee	Beverages	Iced Chai Latte w/ Whole Milk , Primo , Both	232	5.6	3.5	40.4	28.8		4.9	0.1	0	1
2018	Costa Coffee	Beverages	, Coconut & Vanilla Latte , Primo , Drink In	111	5.2	3.5	12.2	8.7		3.5	0.2	0	1
2018	Costa Coffee	Sandwiches	Gluten Free Roast Chicken Salad Sandwich	355	17.6	3.4	28.5	2.1		14.8	1.7	0	1
2018	Costa Coffee	Baked Goods	Maple & Pecan Brioche Swirl	267	9.2	3.4	41.4	17.6		5.8	0.5	0	1
2018	Costa Coffee	Baked Goods	Fruit & , Oat Biscuits	224	9.1	3.4	32.2	14.4		2.8	0.4	0	1
2018	Costa Coffee	Toppings & Ingredients	, Whole Milk	98	5.5	3.4	6.7	6.7		5.5	0.2	0	1
2018	Costa Coffee	Toppings & Ingredients	Salted Butter Portion	48	5.2	3.4	0.1	0.1		0	0.1	0	1
2018	Costa Coffee	Salads	Roast Chicken Salad	223	15.9	3.3	4.6	4.6		15.3	0.8	0	1
2018	Costa Coffee	Beverages	Mocha w/ Coconut Milk , Medio , Drink In	233	6.2	3.2	34.5	26.5		7.5	0.3	0	1
2018	Costa Coffee	Beverages	Mocha w/ Coconut Milk , Medio , Takeaway	233	6.2	3.2	34.5	26.5		7.5	0.3	0	1
2018	Costa Coffee	Baked Goods	Lemon Muffin	454	21.9	3.1	58.2	38.1		5.4	0.4	0	1
2018	Costa Coffee	Sandwiches	Free Range Egg	342	13.5	3.1	36	4.6		16.8	0.9	0	1
2018	Costa Coffee	Desserts	Fruity Crumble	282	9	3.1	47.2	26.6		2.2	0.1	0	1
2018	Costa Coffee	Beverages	Cortado w/ Whole Milk, Doppio, Drink In	85	4.9	3.1	5.9	5.8		4.3	0.1	0	1
2018	Costa Coffee	Baked Goods	Gingerbread Muffin	496	22.1	3	68.9	44.3		4.6	0.4	0	1
2018	Costa Coffee	Beverages	Hot Chocolate w/ Skimmed Milk , Massimo , Takeaway	383	5.2	3	62.2	49.1		20	0.8	0	1
2018	Costa Coffee	Beverages	Hot Chocolate w/ Skimmed Milk Massino , Drink In	375	5.1	3	61.1	48		19.1	0.8	0	1
2018	Costa Coffee	Beverages	Mocha w/ Skimmed Milk , Massimo , Takeaway	360	5.4	3	59.5	45.4		16.3	0.7	0	1
2018	Costa Coffee	Beverages	Mocha w/ Skimmed Milk Massino , Drink In	353	5.4	3	58.7	44.6		15.6	0.7	0	1
2018	Costa Coffee	Beverages	Caramel Latte Frostino w/ Whole Milk , Medio , Both	246	4.9	3	46.4	44.3		4.3	0.1	0	1
[truncated: 8,783 more rows]
